# Supplementary material for: An untargeted metabolomic analysis of acute AFB1 treatment in liver, breast, and lung cells
Source: PLoS One. 2025 Jan 30;20(1):e0313159. doi: 10.1371/journal.pone.0313159 (PMC11781672; doi:10.1371/journal.pone.0313159)
Supplement: S1 Table — (XLSX) [file pone.0313159.s002.xlsx]

## Sheet: S1 Table
S1 Table: Peak statistics for all cell lines and treatment groups.
																																														B_1_A549_AFB1	B_1_HepG2_AFB1	B_1_MDAMB231_AFB1	B_2_A549_AFB1
				MDA-MB-231													A549													HepG2															cell line	A549	HepG2	MDAMB231	A549
				p-value			average				fold change (treatment/vehicle)			VIP			p-value			average				fold change (treatment/vehicle)			VIP			p-value			average				fold change (treatment/vehicle)			VIP					Concentration (uM)
peak (RT_mass)	metabolite	ontology level	mass	0 vs 2.5	0 vs 5	0 vs 10	0	2.5	5	10	0 vs 2.5	0 vs 5	0 vs 10	0 vs 2.5	0 vs 5	0 vs 10	0 vs 2.5	0 vs 5	0 vs 10	0	2.5	5	10	0 vs 2.5	0 vs 5	0 vs 10	0 vs 2.5	0 vs 5	0 vs 10	0 vs 2.5	0 vs 5	0 vs 10	0	2.5	5	10	0 vs 2.5	0 vs 5	0 vs 10	0 vs 2.5	0 vs 5	0 vs 10			Treatment
0.55_202.2155n	SPERMINE	OL1	202.2155n	0.567886	0.502724	0.52549	94065.9	100169	105758	100520	1.06488	1.1243	1.06862	0.686429	0.707915	0.694384	0.992702	0.71099	0.309763	3.10658e+06	3.10146e+06	3.33595e+06	3.51179e+06	0.998352	1.07383	1.13043	4.37341	4.14033	4.52003	0.992702	0.71099	0.309763	3.10658e+06	3.10146e+06	3.33595e+06	3.51179e+06	0.998352	1.07383	1.13043	3.24882	0.763756	1.10836				25360	134581	54929.7	125854
0.63_146.0690n	Glutamine	OL1	146.0690n	0.0290719	0.0167045	0.00680817	246276	166509	144911	126063	0.676106	0.588408	0.511876	2.54843	2.42028	3.21745	0.0926812	0.7724	0.592043	1.2465e+06	1.55047e+06	1.3036e+06	1.33175e+06	1.24386	1.04581	1.06839	4.61804	2.24675	2.56127	0.0926812	0.7724	0.592043	1.2465e+06	1.55047e+06	1.3036e+06	1.33175e+06	1.24386	1.04581	1.06839	1.54778	0.696388	2.0893				171400	229077	11135.8	734791
0.63_175.1188m/z	Arginine	OL1	175.1188m/z	0.0029684	0.00039133	0.0440399	109816	76626.3	72489.2	100709	0.697773	0.6601	0.917077	1.71597	1.51493	0.850491	0.0718061	0.0279091	0.00691757	411094	235587	218294	175880	0.573072	0.531007	0.427833	3.61614	3.01697	3.49243	0.0718061	0.0279091	0.00691757	411094	235587	218294	175880	0.573072	0.531007	0.427833	1.54351	1.34611	1.20034				12204.9	3082.92	1128.35	26960.3
0.63_183.0659n	PHOSPHORYLCHOLINE	OL1	183.0659n	0.0846129	0.0455409	0.0415402	173119	132380	118333	107930	0.764673	0.683534	0.623442	1.76359	1.76344	2.28239	0.925874	0.233453	0.000226432	517294	526577	427019	365312	1.01795	0.825487	0.706198	1.8058	1.95245	2.95017	0.925874	0.233453	0.000226432	517294	526577	427019	365312	1.01795	0.825487	0.706198	2.21425	0.99613	3.53286				48588	281515	3940.04	150665
0.63_399.1439m/z	S-ADENOSYLMETHIONINE	OL1	399.1439m/z	0.843936	0.0002246	0.00183346	4462.77	3941.88	1057.51	1219.25	0.88328	0.236962	0.273205	0.298931	0.454763	0.53667	0.0493039	0.0217783	0.00919392	482965	348341	265151	223750	0.721256	0.549007	0.463284	3.15956	3.20207	3.76951	0.0493039	0.0217783	0.00919392	482965	348341	265151	223750	0.721256	0.549007	0.463284	1.28368	0.329602	0.966992				1610.55	0	0	41463
0.64_180.0631n	GALACTOSE	OL1	180.0631n	0.130583	0.030043	0.919015	845446	717147	676385	852194	0.848248	0.800033	1.00798	3.0672	3.06101	1.58087	0.262718	0.0359303	0.0088147	4.52876e+06	3.6252e+06	3.29669e+06	2.93661e+06	0.800484	0.727947	0.648436	7.84619	7.56502	9.35297	0.262718	0.0359303	0.0088147	4.52876e+06	3.6252e+06	3.29669e+06	2.93661e+06	0.800484	0.727947	0.648436	4.8186	4.61778	6.93017				124140	73959.1	15014.7	386520
0.64_182.0788n	SORBITOL	OL1	182.0788n	0.142484	0.081679	0.400339	12005.4	9497.59	9364.46	13072.8	0.79111	0.780022	1.08891	0.430006	0.373054	0.274015	0.449801	0.936098	0.141455	1.06005e+06	953540	1.04767e+06	845995	0.899521	0.988321	0.798068	2.75147	1.00238	2.78597	0.449801	0.936098	0.141455	1.06005e+06	953540	1.04767e+06	845995	0.899521	0.988321	0.798068	0.723984	0.6304	0.85191				15527.2	1404.7	2351.06	44439.8
0.66_122.0579n	ERYTHRITOL	OL1	122.0579n	0.673433	0.612522	0.7429	5933.86	5523	5412.21	5646.32	0.93076	0.91209	0.951542	0.209591	0.227927	0.202213	0.530218	0.0246105	0.0273499	140873	131266	124342	117355	0.931803	0.882653	0.833059	0.85482	0.871635	1.10118	0.530218	0.0246105	0.0273499	140873	131266	124342	117355	0.931803	0.882653	0.833059	0.186082	0.122453	0.220152				5703.51	2661.09	8815.3	10861.2
0.66_137.0708m/z	1-METHYLNICOTINAMIDE	OL1	137.0708m/z	#DIV/0!	#DIV/0!	#DIV/0!	0	0	0	0	#DIV/0!	#DIV/0!	#DIV/0!	0	0	0	0.697838	0.0242909	0.00407819	223044	233570	286202	352346	1.04719	1.28316	1.57971	1.00245	1.72393	2.68432	0.697838	0.0242909	0.00407819	223044	233570	286202	352346	1.04719	1.28316	1.57971	0.0793564	0.0315044	0.0785001				24560.9	61.43	548.216	39098.8
0.66_162.1123m/z	L-CARNITINE	OL1	162.1123m/z	0.0930825	0.423334	0.0203548	105324	77073.1	86946.3	75132.3	0.731775	0.825516	0.713347	1.44988	1.12126	1.58133	0.0338639	0.00106637	0.0318611	1.24832e+06	1.1171e+06	1.02524e+06	1.07324e+06	0.89488	0.821299	0.859745	3.21023	3.37178	3.04403	0.0338639	0.00106637	0.0318611	1.24832e+06	1.1171e+06	1.02524e+06	1.07324e+06	0.89488	0.821299	0.859745	1.47654	1.75529	2.94853				41154.4	127795	1673.66	194005
0.68_131.0694n	Creatine	OL1	131.0694n	0.612359	0.662699	0.0828375	169630	140399	139919	72904.9	0.827679	0.824848	0.429788	1.66127	1.77703	2.73239	0.00525214	0.0215283	0.055386	2.92402e+06	2.30322e+06	2.40891e+06	2.20101e+06	0.78769	0.823835	0.752733	7.21295	4.90025	6.05623	0.00525214	0.0215283	0.055386	2.92402e+06	2.30322e+06	2.40891e+06	2.20101e+06	0.78769	0.823835	0.752733	4.90589	1.13031	3.07212				69204.6	159318	5321.21	154230
0.7_146.1174m/z	DEOXYCARNITINE	OL1	146.1174m/z	0.363067	0.431679	0.0702569	76327.9	46648.1	50512.1	23784	0.611154	0.661778	0.311603	1.47924	1.31835	2.02366	0.0355275	0.0190537	0.0131164	713894	644908	605534	579432	0.903367	0.848212	0.811651	2.30221	2.28329	2.62424	0.0355275	0.0190537	0.0131164	713894	644908	605534	579432	0.903367	0.848212	0.811651	1.60768	0.431919	0.594788				14434.2	2647.81	2213.57	53224.5
0.7_365.1049m/z	Trehalose dihydrate	OL1	365.1049m/z	0.453254	0.163223	0.0503304	13890.9	22491.8	5555.92	1954.19	1.61918	0.39997	0.140682	0.816493	0.678967	0.970678	0.612067	0.0808587	0.00593344	91139.9	106474	71817.8	52820.4	1.16825	0.787995	0.579553	1.05363	0.937149	1.4538	0.612067	0.0808587	0.00593344	91139.9	106474	71817.8	52820.4	1.16825	0.787995	0.579553	0.611495	0.0556386	0.237855				287.129	1567.72	0	1924.01
0.7_488.1067n	CITICOLINE	OL1	488.1067n	0.429034	0.673744	0.355918	2261.31	324.4	1140.94	0	0.143457	0.504548	0	0.38032	0.35281	0.416517	0.659714	0.625299	0.467137	347500	298145	293884	255493	0.85797	0.84571	0.735233	2.00475	1.70395	2.33391	0.659714	0.625299	0.467137	347500	298145	293884	255493	0.85797	0.84571	0.735233	0.253526	0	0				766.418	786.186	0	6331.42
0.72_203.1500m/z	N,N-DIMETHYLARGININE	OL1	203.1500m/z	0.376093	0.142312	0.0574487	25456.7	19519.2	16889.6	14265.8	0.76676	0.663462	0.560395	0.655916	0.699293	0.936519	0.111043	0.285319	0.0457236	142436	100735	115225	89535.4	0.707227	0.808955	0.628599	1.71952	1.11823	1.629	0.111043	0.285319	0.0457236	142436	100735	115225	89535.4	0.707227	0.808955	0.628599	0.383428	0.267173	0.42799				524.315	160.306	0	4102.5
0.72_244.0789m/z	N-Acetylglucosamine	OL1	244.0789m/z	0.227833	0.128303	0.0121816	2951.58	1789.78	1400.97	369.749	0.606381	0.474652	0.125272	0.28975	0.283774	0.466953	0.921276	0.559841	0.447624	3886.75	3716.78	2979.5	9813.81	0.956268	0.766578	2.52494	0.242655	0.211959	0.613179	0.921276	0.559841	0.447624	3886.75	3716.78	2979.5	9813.81	0.956268	0.766578	2.52494	0.76739	0.35868	0.271929				0	504.008	0	0
0.74_245.2333m/z	N1-ACETYLSPERMINE	OL1	245.2333m/z	0.00634588	0.0477274	0.00343519	810.98	1518.1	2070.56	4092.97	1.87194	2.55316	5.04695	0.246841	0.268133	0.53082	0.480334	0.608323	0.818971	5697.24	4235.83	4483.01	6329.52	0.743488	0.786874	1.11098	0.279751	0.267467	0.303332	0.480334	0.608323	0.818971	5697.24	4235.83	4483.01	6329.52	0.743488	0.786874	1.11098	2.03607	1.61642	2.37742				129.715	246.076	0	298.596
0.74_504.1687n	RAFFINOSE	OL1	504.1687n	0.201518	0.889522	0.237499	20027.1	8523.74	17795.6	7589.5	0.42561	0.888575	0.378961	0.910561	0.834002	0.962663	0.862428	0.0130515	0.00334128	87404.2	90908.3	39772	25123.1	1.04009	0.455036	0.287436	0.836579	1.51896	1.85256	0.862428	0.0130515	0.00334128	87404.2	90908.3	39772	25123.1	1.04009	0.455036	0.287436	1.23989	0.202977	1.10944				0	2578.45	0	789.006
0.77_202.2157n	SPERMINE	OL1	202.2157n	0.000966413	0.00260703	0.270024	46049.8	25658.1	28307.9	40518.9	0.557181	0.614723	0.879893	1.35347	1.0246	0.626335	0.58494	0.492774	0.376644	4231.86	2577.23	2216.24	1698.17	0.609005	0.523704	0.401281	0.36345	0.305788	0.342703	0.58494	0.492774	0.376644	4231.86	2577.23	2216.24	1698.17	0.609005	0.523704	0.401281	4.4413	4.78521	6.47807				964.853	1342.06	4122.77	985.466
0.77_203.2228m/z	SPERMINE	OL1	203.2228m/z	0.00139892	0.00225012	0.024717	762166	416356	356383	408070	0.54628	0.467592	0.535408	5.57533	4.94555	5.38019	0.223401	0.366657	0.228911	57013.5	28308	35819.9	28633.4	0.496514	0.62827	0.502222	1.38732	0.976311	1.14391	0.223401	0.366657	0.228911	57013.5	28308	35819.9	28633.4	0.496514	0.62827	0.502222	8.52743	9.30553	14.2413				940.484	1011.03	13954.1	1683.38
0.77_305.0407n	CYTIDINE 2',3'-CYCLIC PHOSPHATE	OL1	305.0407n	#DIV/0!	0.355918	0.355918	0	0	209.894	1.59965	#DIV/0!	#DIV/0!	#DIV/0!	0	0.117285	0.0111	0.768471	0.109742	0.139809	318105	288776	142809	159686	0.9078	0.448937	0.501992	1.84321	2.78244	2.62758	0.768471	0.109742	0.139809	318105	288776	142809	159686	0.9078	0.448937	0.501992	0.4464	0.160123	0.141519				909.943	7861.89	0	4190.79
0.77_335.0632m/z	B-Nicotinamide mononucleotide	OL1	335.0632m/z	0.355918	0.355918	#DIV/0!	0	116.29	122.375	0	#DIV/0!	#DIV/0!	#DIV/0!	0.091878	0.0836083	0	0.638905	0.284488	0.352456	3904.92	2547.27	813.169	1216.7	0.652322	0.208242	0.311581	0.339758	0.376932	0.340609	0.638905	0.284488	0.352456	3904.92	2547.27	813.169	1216.7	0.652322	0.208242	0.311581	0.159358	0.0915469	0				0	0	0	0
0.78_175.0479n	N-ACETYLASPARTATE	OL1	175.0479n	0.734765	0.380549	0.0040767	1.05382e+06	988015	786708	136958	0.937552	0.746527	0.129963	2.86949	4.14323	8.93486	0.299991	0.120493	0.188376	3499.59	4330.1	2402.04	3150.27	1.23732	0.686379	0.900184	0.210037	0.222208	0.132563	0.299991	0.120493	0.188376	3499.59	4330.1	2402.04	3150.27	1.23732	0.686379	0.900184	5.99839	2.76656	0.238277				57.0881	5134.28	371.15	50.3025
0.82_228.0975m/z	2'-Deoxycytidine	OL1	228.0975m/z	0.87017	0.551672	0.0978764	12838.6	11856.7	10009.2	22724.2	0.923521	0.779621	1.76999	0.942614	0.979865	1.25781	0.297279	0.0832861	0.0472098	70071.7	66985.9	56748.3	62336.4	0.955961	0.80986	0.889609	0.914968	0.745624	0.929619	0.297279	0.0832861	0.0472098	70071.7	66985.9	56748.3	62336.4	0.955961	0.80986	0.889609	1.0529	0.772454	0.81447				100.31	0	0	635.234
0.84_170.0422m/z	L-threo-3-Methylaspartate	OL1	170.0422m/z	0.87016	0.351396	0.0195594	2567.7	2668.16	2061.48	701.391	1.03913	0.802853	0.27316	1.46381	1.83343	1.69272	0.0981206	0.0526098	0.0234191	199669	168478	162286	160627	0.843788	0.812775	0.804465	1.95669	1.27324	1.63639	0.0981206	0.0526098	0.0234191	199669	168478	162286	160627	0.843788	0.812775	0.804465	1.7898	1.59692	1.91374				1004.7	487.258	156.649	4951.3
0.84_247.1285m/z	glutamyl-valine	OL1	247.1285m/z	0.185605	0.112549	0.0797063	131033	81079.2	73065.2	43392.2	0.618769	0.557609	0.331155	1.27342	0.964384	1.74068	0.828628	0.930365	0.386496	315.095	285.953	328.316	138.656	0.907514	1.04196	0.440044	0.653436	0.765854	0.272775	0.828628	0.930365	0.386496	315.095	285.953	328.316	138.656	0.907514	1.04196	0.440044	1.40987	0.664953	1.63008				77.8072	0	0	0
0.84_307.0832n	L-Glutathione reduced	OL1	307.0832n	0.0566716	0.0304454	0.00213599	7.57008e+06	4.17179e+06	3.47214e+06	1.15167e+06	0.551089	0.458666	0.152135	16.3274	15.0591	23.8442	0.136662	0.673464	0.206386	14984.8	9367.5	13249.9	9996.04	0.625134	0.884221	0.667079	0.620891	0.367798	0.509443	0.136662	0.673464	0.206386	14984.8	9367.5	13249.9	9996.04	0.625134	0.884221	0.667079	21.9343	11.3801	1.92546				1112.56	166.271	0	1978.47
0.86_179.0483m/z	L-Cysteinylglycine	OL1	179.0483m/z	0.0520786	0.0240614	0.0027672	59663.5	32079.9	26099.1	9043.79	0.537681	0.437439	0.15158	1.24634	1.16621	1.55518	0.461217	0.579831	0.351271	49433.7	22482.5	28282.9	15106.9	0.454801	0.572138	0.305599	1.64141	1.123	1.55466	0.461217	0.579831	0.351271	49433.7	22482.5	28282.9	15106.9	0.454801	0.572138	0.305599	0.871228	0.580144	1.18917				55.6283	71.086	0	1054.29
0.88_146.0923m/z	4-Guanidinobutyric acid	OL1	146.0923m/z	#DIV/0!	#DIV/0!	#DIV/0!	0	0	0	0	#DIV/0!	#DIV/0!	#DIV/0!	0.774886	0.930999	0.766781	0.93682	0.416219	0.121668	36513.7	36893.3	40400.9	44760	1.0104	1.10646	1.22584	0.846931	0.571803	0.676069	0.93682	0.416219	0.121668	36513.7	36893.3	40400.9	44760	1.0104	1.10646	1.22584	0.759878	0.724868	0.830392				188.383	1353.87	55.3493	572.81
0.91_161.0686n	N-Methyl-L-glutamic acid	OL1	161.0686n	0.03491	0.0034001	0.0287785	137998	102015	80464.4	94076.6	0.73925	0.583084	0.681724	1.70114	1.84088	1.88875	0.662582	0.783665	0.674263	2.26522e+06	1.96246e+06	2.05536e+06	2.00029e+06	0.866347	0.907356	0.883045	5.22085	4.8181	2.95214	0.662582	0.783665	0.674263	2.26522e+06	1.96246e+06	2.05536e+06	2.00029e+06	0.866347	0.907356	0.883045	1.81002	1.77686	2.40521				18084.1	13025.9	1131.17	60895.6
0.96_152.0566m/z	Guanine	OL1	152.0566m/z	0.161079	0.402558	0.00181902	3618.54	4725.2	4524.33	6641.15	1.30583	1.25032	1.83532	0.521817	0.280406	0.268477	0.951246	0.487851	0.447133	4546.23	4653.16	5875.54	8651.22	1.02352	1.2924	1.90294	0.304017	0.267888	0.348193	0.951246	0.487851	0.447133	4546.23	4653.16	5875.54	8651.22	1.02352	1.2924	1.90294	0.230887	0.130229	0.463847				2179.47	1531.47	3060.68	2170.73
0.96_204.1228m/z	Acetyl-DL-carnitine	OL1	204.1228m/z	0.583897	0.470345	0.497143	391062	348765	340062	449701	0.89184	0.869584	1.14995	5.05984	5.26423	5.35141	0.0935015	0.151726	0.124914	2.67547e+06	2.30297e+06	2.25819e+06	2.22258e+06	0.860772	0.844036	0.830724	6.22436	4.73596	5.53488	0.0935015	0.151726	0.124914	2.67547e+06	2.30297e+06	2.25819e+06	2.22258e+06	0.860772	0.844036	0.830724	5.61546	5.32122	6.05906				14977.8	24567.7	575.088	59167.1
0.98_139.0501m/z	Urocanic acid	OL1	139.0501m/z	0.971881	0.466897	0.626674	426.964	439.169	203.242	262.461	1.02859	0.476018	0.614716	0.609542	0.59798	0.639645	0.974437	0.416497	0.0051005	28702.9	28443.4	25153.5	17585.2	0.990962	0.876342	0.612662	0.737467	0.544368	0.635027	0.974437	0.416497	0.0051005	28702.9	28443.4	25153.5	17585.2	0.990962	0.876342	0.612662	0.561128	0.566863	0.595869				617.879	1278.21	314.409	1143.33
0.98_244.0692n	pseudouridine	OL1	244.0692n	0.344163	0.212138	0.804856	3172.99	2599.64	2289.72	3399.78	0.819302	0.721629	1.07148	0.204663	0.225352	0.17781	0.909984	0.701208	0.191228	50266.5	51505.7	47466.4	41419.3	1.02465	0.944296	0.823994	0.616335	0.457646	0.680167	0.909984	0.701208	0.191228	50266.5	51505.7	47466.4	41419.3	1.02465	0.944296	0.823994	0.180619	0.164367	0.28905				178.306	2002.52	0	1481.19
1.02_149.0509n	L-Methionine	OL1	149.0509n	0.000159481	9.00628e-06	0.00643113	4.98399e+06	3.64518e+06	3.0409e+06	4.34082e+06	0.731378	0.610133	0.870953	11.1359	11.0194	7.44683	0.715979	0.30367	0.971962	2.32428e+06	2.12585e+06	3.3701e+06	2.31012e+06	0.914627	1.44996	0.993908	4.60322	7.01028	3.59271	0.715979	0.30367	0.971962	2.32428e+06	2.12585e+06	3.3701e+06	2.31012e+06	0.914627	1.44996	0.993908	5.19494	5.1577	6.2328				13226.5	66061.1	900.698	56260.9
1.04_307.0831n	L-Glutathione reduced	OL1	307.0831n	0.0605824	0.021064	0.00514066	781355	429078	334563	303267	0.549146	0.428183	0.38813	5.24614	4.96918	6.43897	0.355621	0.0451611	0.0254929	8.36948e+07	7.4072e+07	4.09476e+07	5.74237e+07	0.885025	0.489248	0.686108	25.6591	44.6585	35.3972	0.355621	0.0451611	0.0254929	8.36948e+07	7.4072e+07	4.09476e+07	5.74237e+07	0.885025	0.489248	0.686108	4.56384	5.65118	10.2772				130130	519642	0	926811
1.13_192.0268n	Citric acid	OL1	192.0268n	0.307339	0.0777573	0.0126696	327062	291590	206806	188108	0.891543	0.632316	0.575145	1.58337	2.38902	3.41912	0.755553	0.06371	0.166979	1.97209e+06	1.99855e+06	2.34748e+06	2.10357e+06	1.01341	1.19035	1.06667	1.76396	4.11117	2.41568	0.755553	0.06371	0.166979	1.97209e+06	1.99855e+06	2.34748e+06	2.10357e+06	1.01341	1.19035	1.06667	2.38689	2.32457	3.23679				29335	31813.7	1397.42	92909.8
1.22_184.0966m/z	EPINEPHRINE	OL1	184.0966m/z	0.664222	0.697493	0.244332	475.495	394.347	562.729	792.215	0.829339	1.18346	1.66608	0.0782505	0.0982802	0.153611	0.355025	0.244826	0.00781784	46280.7	40948	36510.3	27695	0.884774	0.788889	0.598413	0.594817	0.620139	1.00658	0.355025	0.244826	0.00781784	46280.7	40948	36510.3	27695	0.884774	0.788889	0.598413	0.269973	0.290209	0.368543				1282.1	473.238	801.889	1593.07
1.24_169.0737n	Pyridoxine	OL1	169.0737n	0.208845	0.138559	0.0520682	671623	533507	547217	816676	0.794355	0.814769	1.21597	3.16249	2.64685	3.35868	0.324022	0.0853223	0.0867874	1.62914e+06	1.28334e+06	1.00791e+06	947121	0.787739	0.618679	0.581363	4.8178	5.32317	5.96818	0.324022	0.0853223	0.0867874	1.62914e+06	1.28334e+06	1.00791e+06	947121	0.787739	0.618679	0.581363	4.10748	3.82357	5.09642				6972.32	28021.8	5825.98	23339.3
1.24_248.1489m/z	Hydroxybutyrylcarnitine	OL1	248.1489m/z	0.475548	0.00798705	0.203515	1089.06	839.392	509.022	771.456	0.770748	0.467395	0.708367	0.140356	0.181248	0.153685	0.0305608	0.0659991	0.0213624	77353.8	54869.6	63776.4	46180.3	0.709333	0.824477	0.597	1.316	0.778398	1.28873	0.0305608	0.0659991	0.0213624	77353.8	54869.6	63776.4	46180.3	0.709333	0.824477	0.597	0.578124	0.597788	0.917043				0	187.831	0	323.643
1.26_129.0425n	5-Oxoproline	OL1	129.0425n	0.0180704	0.000161431	0.00156151	830984	665989	563956	513790	0.801446	0.67866	0.618291	3.71128	4.04633	5.31611	0.0721441	0.141308	0.00330138	1.9276e+07	1.55391e+07	1.6574e+07	1.42646e+07	0.80614	0.859825	0.740018	16.5745	10.9293	16.6872	0.0721441	0.141308	0.00330138	1.9276e+07	1.55391e+07	1.6574e+07	1.42646e+07	0.80614	0.859825	0.740018	1.69075	1.81946	3.52965				184573	205841	24276.6	504988
1.3_290.1341m/z	OPHTHALMATE	OL1	290.1341m/z	0.0480276	0.00857951	0.0123383	40567.2	27598.7	20025.2	19997.1	0.680321	0.493629	0.492936	1.01045	1.09563	1.3181	0.0805938	0.0190967	0.836253	1.40267e+06	1.14754e+06	640185	1.33747e+06	0.818111	0.456403	0.953516	4.33231	6.05647	2.98724	0.0805938	0.0190967	0.836253	1.40267e+06	1.14754e+06	640185	1.33747e+06	0.818111	0.456403	0.953516	0.156341	0.0458274	0.210197				1554.54	962.499	0	9641.54
1.44_189.0634n	N-ACETYLGLUTAMATE	OL1	189.0634n	0.865827	0.9329	0.828658	226.8	255.231	213.411	188.036	1.12536	0.940968	0.829082	0.0795345	0.0825895	0.0893151	0.218479	0.342357	0.17337	241348	221311	218127	220741	0.916982	0.903789	0.914618	1.17227	1.02622	0.907089	0.218479	0.342357	0.17337	241348	221311	218127	220741	0.916982	0.903789	0.914618	0.297513	0.193368	0.174071				755.461	2264.19	611.051	2999.16
1.46_153.0406m/z	Xanthine	OL1	153.0406m/z	0.991133	0.486812	0.0635708	14964.3	14939.9	13503.3	19416.3	0.998369	0.902368	1.29751	0.291465	0.304208	0.587371	0.453481	0.852044	0.0901144	118045	96354.9	127372	69208.2	0.816258	1.07902	0.586288	1.24533	1.23316	1.54235	0.453481	0.852044	0.0901144	118045	96354.9	127372	69208.2	0.816258	1.07902	0.586288	0.555128	0.464754	0.336659				731.398	2350.83	541.933	2236.59
1.48_181.0737n	L-Tyrosine	OL1	181.0737n	0.000198398	2.78256e-06	0.0653455	1.52431e+07	1.10707e+07	9.382e+06	1.33974e+07	0.726277	0.615493	0.878921	19.658	19.1321	11.7813	0.0637357	0.0145867	0.00612042	2.80699e+07	2.39156e+07	2.30742e+07	2.26688e+07	0.852001	0.822027	0.807585	17.5742	15.5349	17.2797	0.0637357	0.0145867	0.00612042	2.80699e+07	2.39156e+07	2.30742e+07	2.26688e+07	0.852001	0.822027	0.807585	11.4351	12.1235	14.098				58610.4	210008	4653.57	390910
1.48_248.1488m/z	Hydroxybutyrylcarnitine	OL1	248.1488m/z	0.365003	0.0925199	0.260429	3150.61	2707.5	2175.42	3944.02	0.859355	0.690474	1.25183	0.178967	0.219967	0.230091	0.112889	0.137516	0.0347043	46742	39322.8	39672.6	34311.7	0.841274	0.848757	0.734066	0.711859	0.559411	0.795838	0.112889	0.137516	0.0347043	46742	39322.8	39672.6	34311.7	0.841274	0.848757	0.734066	0.706879	0.779976	1.12076				0	99.2589	0	213.156
1.72_154.0472m/z	Propionyl Glycine	OL1	154.0472m/z	#DIV/0!	#DIV/0!	#DIV/0!	0	0	0	0	#DIV/0!	#DIV/0!	#DIV/0!	0	0	0	0.0920204	0.107259	0.0942935	67556.4	88489.3	94039.4	103590	1.30986	1.39201	1.53338	1.23662	1.08118	1.37155	0.0920204	0.107259	0.0942935	67556.4	88489.3	94039.4	103590	1.30986	1.39201	1.53338	0.214738	0.201874	0.287209				1486.5	1188.25	426.852	4352.6
1.76_131.0944n	NORLEUCINE	OL1	131.0944n	2.42809e-05	1.27903e-07	0.000483027	3.19602e+07	2.46009e+07	2.22446e+07	2.89655e+07	0.769735	0.696008	0.906298	26.2939	24.683	16.4702	0.05356	0.0208777	0.000564934	4.39789e+07	3.72938e+07	3.73592e+07	3.33183e+07	0.847993	0.84948	0.757597	22.5836	17.7581	24.4537	0.05356	0.0208777	0.000564934	4.39789e+07	3.72938e+07	3.73592e+07	3.33183e+07	0.847993	0.84948	0.757597	17.254	17.7724	19.7666				269284	628427	31919.2	1.10154e+06
1.89_163.0493n	Pterine	OL1	163.0493n	0.000106868	0.000344819	0.236695	2668.94	1781.44	1662.81	2466.91	0.667471	0.623025	0.924303	0.287475	0.248612	0.108053	0.265074	0.989424	0.228497	16339.6	13335.1	16391.3	13015.8	0.816121	1.00316	0.796578	0.452176	0.334426	0.387263	0.265074	0.989424	0.228497	16339.6	13335.1	16391.3	13015.8	0.816121	1.00316	0.796578	0.483896	0.517368	0.489435				254.68	301.96	0	347.667
1.99_240.1203m/z	Propanoylcarnitine	OL1	240.1203m/z	0.00296915	0.000672331	0.0178311	9921.43	6385.19	5075.16	6759.34	0.643576	0.511535	0.681287	0.560111	0.540842	0.510634	0.651509	0.192804	0.875578	5011.2	4800.61	3999.38	4925.57	0.957976	0.798088	0.982913	0.138007	0.214473	0.108467	0.651509	0.192804	0.875578	5011.2	4800.61	3999.38	4925.57	0.957976	0.798088	0.982913	0.503865	0.629357	0.867465				0	0	0	0
1_167.0585n	PYRIDOXAL	OL1	167.0585n	0.363355	0.113887	0.224101	71347.3	62174.6	58094.3	82624.9	0.871437	0.814247	1.15807	0.820119	0.876549	0.911207	0.0301714	0.110585	0.23407	32180.3	70998.9	43010.5	82025.1	2.20629	1.33655	2.54893	1.73213	0.686828	1.60343	0.0301714	0.110585	0.23407	32180.3	70998.9	43010.5	82025.1	2.20629	1.33655	2.54893	0.897725	0.760271	0.952935				2062.03	4553.94	3437.48	3071.7
1_175.0480n	N-ACETYLASPARTATE	OL1	175.0480n	0.0369033	0.0261393	0.00204414	62531.4	51917.3	42275.3	38851.3	0.83026	0.676065	0.621308	0.923127	1.08391	1.44735	0.721434	0.0672566	0.450545	346235	337194	413424	374309	0.973888	1.19405	1.08108	0.936169	1.75344	1.21338	0.721434	0.0672566	0.450545	346235	337194	413424	374309	0.973888	1.19405	1.08108	0.980088	0.575837	1.60289				2634.5	48151	298.821	10266.1
1_289.1269n	OPHTHALMATE	OL1	289.1269n	0.00426817	0.0003877	0.0071543	522708	324694	246551	119124	0.621177	0.471679	0.227898	4.15944	4.10347	5.89068	0.355918	0.736834	0.355918	2932.03	0	1819.83	0	0	0.620674	0	0.447535	0.315519	0.300259	0.355918	0.736834	0.355918	2932.03	0	1819.83	0	0	0.620674	0	0.730346	0.403304	0				0	0	0	0
10.98_316.2478m/z	Decanoyl-L-carnitine	OL1	316.2478m/z	0.0138354	0.0111507	0.00764235	7456.7	5941.54	5060.4	11446.1	0.796805	0.678638	1.53501	0.357375	0.37697	0.585073	0.351933	0.704809	0.857236	8140.64	5990	9375.2	9610.85	0.735815	1.15165	1.1806	0.380086	0.323227	0.549098	0.351933	0.704809	0.857236	8140.64	5990	9375.2	9610.85	0.735815	1.15165	1.1806	0.396732	0.464051	0.793183				477.2	4305.95	0	521.815
11.7_342.2635m/z	Dodecenoylcarnitine	OL1	342.2635m/z	0.40884	0.100813	0.00226992	4227.87	4907.5	3529.38	9580.97	1.16075	0.834789	2.26614	0.226309	0.178403	0.6881	0.112592	0.0401921	0.589198	2500.83	1343.49	978.25	1747.12	0.537216	0.391169	0.698616	0.288827	0.266601	0.235461	0.112592	0.0401921	0.589198	2500.83	1343.49	978.25	1747.12	0.537216	0.391169	0.698616	0.253228	0.439035	0.676841				0	212.303	0	0
11.78_224.1409n	Methyl jasmonate	OL1	224.1409n	0.37079	0.293872	0.977488	69347.5	103755	54429.5	69715.2	1.49616	0.78488	1.0053	1.59524	0.951938	0.748572	0.952267	0.488191	0.621357	32435.5	31997.4	27751.8	29085.2	0.986491	0.855598	0.896708	0.498966	0.484472	0.448378	0.952267	0.488191	0.621357	32435.5	31997.4	27751.8	29085.2	0.986491	0.855598	0.896708	0.454129	0.44089	0.627764				39794.7	58362.7	43459.3	34063.6
11.99_375.2133m/z	Prostaglandin E2	OL1	375.2133m/z	0.42857	0.856637	0.0212689	102.737	219.385	81.4026	637.222	2.1354	0.792339	6.20245	0.0930269	0.0579901	0.208731	0.801908	0.159499	0.608172	10440.9	11383.7	46670.3	8240.79	1.09029	4.46994	0.789278	0.366351	1.27681	0.393038	0.801908	0.159499	0.608172	10440.9	11383.7	46670.3	8240.79	1.09029	4.46994	0.789278	0.122896	0.0564346	0.138192				207.102	639.886	382.162	0
12.18_377.2290m/z	Prostaglandin F2?	OL1	377.2290m/z	0.356547	0.348016	0.505241	49.5218	161.026	159.312	105.179	3.25163	3.21701	2.12389	0.0885504	0.0737881	0.0675713	0.602435	0.310554	0.270755	6500.91	4940.44	23242.6	3279.56	0.759962	3.57529	0.504477	0.359385	0.891491	0.394306	0.602435	0.310554	0.270755	6500.91	4940.44	23242.6	3279.56	0.759962	3.57529	0.504477	0.0965271	0.0384174	0.0881444				0	614.865	0	396.379
12.31_344.2791m/z	LAUROYLCARNITINE	OL1	344.2791m/z	0.669301	0.271327	0.00745706	5669.96	6116.67	4921.05	14010	1.07879	0.867916	2.47092	0.200598	0.188376	0.845641	0.162046	0.0304742	0.549003	2307.98	1471.1	755.822	1496.65	0.637399	0.327482	0.648468	0.240279	0.265482	0.243809	0.162046	0.0304742	0.549003	2307.98	1471.1	755.822	1496.65	0.637399	0.327482	0.648468	0.387454	0.299077	0.585779				0	555.636	0	0
12.39_377.2291m/z	Prostaglandin F2?	OL1	377.2291m/z	0.674853	0.430202	0.276217	398.899	483.299	254.463	714.913	1.21158	0.637914	1.79221	0.04864	0.0737924	0.15314	0.238271	0.483037	0.341608	5207.77	2924.06	8526.3	3379.86	0.56148	1.63723	0.649003	0.381939	0.427801	0.286762	0.238271	0.483037	0.341608	5207.77	2924.06	8526.3	3379.86	0.56148	1.63723	0.649003	0.175572	0.1353	0.229885				365.397	479.726	341.34	0
12.71_357.2028m/z	Prostaglandin B2	OL1	357.2028m/z	0.955289	0.275243	0.678731	1105.86	1129.35	773.99	1231.1	1.02124	0.699901	1.11325	0.125268	0.139284	0.120448	0.211111	0.517618	0.171494	6263.59	4363.56	10160	4254.67	0.696655	1.62208	0.679271	0.359574	0.47181	0.312712	0.211111	0.517618	0.171494	6263.59	4363.56	10160	4254.67	0.696655	1.62208	0.679271	0.0613842	0.0254439	0.21682				0	416.774	138.667	545.234
13.17_488.2979m/z	Glycylcholic acid	OL1	488.2979m/z	0.387168	0.505774	0.279334	362.794	698.408	170.887	660.499	1.92508	0.471032	1.82059	0.15618	0.0833874	0.145627	0.424067	0.503781	0.155015	7152.32	5038.18	5653.08	3934.98	0.704412	0.790384	0.550169	0.385685	0.290314	0.390227	0.424067	0.503781	0.155015	7152.32	5038.18	5653.08	3934.98	0.704412	0.790384	0.550169	0.135729	0.185251	0.510868				0	736.941	0	0
13.3_372.3103m/z	Myristoyl-L-carnitine	OL1	372.3103m/z	0.838259	0.550458	0.0223814	18574	17642	17436.9	53788.4	0.949824	0.93878	2.8959	0.420701	0.210715	1.70451	0.343987	0.206703	0.831856	11275.3	9330.26	6518.85	11742.6	0.827494	0.578152	1.04144	0.361586	0.443936	0.288305	0.343987	0.206703	0.831856	11275.3	9330.26	6518.85	11742.6	0.827494	0.578152	1.04144	0.868587	0.153427	2.19836				0	283.63	0	0
13.32_255.2313m/z	cis-9-Hexadecenoic acid	OL1	255.2313m/z	0.536543	0.184519	0.36653	38320.6	70431.1	15376	21920.2	1.83794	0.401247	0.572021	1.64532	1.16813	1.12747	0.441502	0.405689	0.842608	168574	218928	107255	185043	1.2987	0.636251	1.09769	1.89116	1.76126	1.6701	0.441502	0.405689	0.842608	168574	218928	107255	185043	1.2987	0.636251	1.09769	1.04857	0.810339	1.66252				4800.71	5863.49	6418.89	5144.95
13.74_301.2975n	SPHINGANINE	OL1	301.2975n	0.230352	0.028067	0.0585281	30118.1	25554.2	21267.2	45579.9	0.848464	0.706126	1.51337	0.574144	0.719908	1.09243	0.862509	0.146941	0.0666018	80148.4	77381	51842.4	59529.1	0.965471	0.64683	0.742736	0.738525	1.10906	1.01555	0.862509	0.146941	0.0666018	80148.4	77381	51842.4	59529.1	0.965471	0.64683	0.742736	1.49204	1.58686	1.13646				613.553	1238.4	1396.49	496.468
13.87_400.3418m/z	Hexadecanoylcarnitine	OL1	400.3418m/z	0.272066	0.437597	0.494841	826.649	63.7945	4003.62	354.512	0.0771724	4.8432	0.428854	0.2337	0.448228	0.191283	0.268105	0.361325	0.14488	460.702	102.544	1997.13	0	0.222581	4.33496	0	0.156131	0.274218	0.151472	0.268105	0.361325	0.14488	460.702	102.544	1997.13	0	0.222581	4.33496	0	0.119448	0.103769	0.147				0	0	0	0
14.06_399.3343n	Hexadecanoylcarnitine	OL1	399.3343n	0.272133	0.0823378	0.0117335	53592.4	45797.2	43535	164445	0.854546	0.812334	3.06844	0.748479	0.736753	3.06135	0.307818	0.712698	0.486864	31279.2	24537.3	26546.3	26115.6	0.784462	0.84869	0.834922	0.671383	0.629788	0.571237	0.307818	0.712698	0.486864	31279.2	24537.3	26546.3	26115.6	0.784462	0.84869	0.834922	0.783284	0.387529	3.206				0	1002.33	0	278.075
14.06_432.3232n	1,24,25-Trihydroxyvitamin D3	OL1	432.3232n	0.751779	0.645149	0.308476	251.638	316.684	350.353	71.2541	1.25849	1.39229	0.283161	0.0803402	0.0981849	0.114849	0.973197	0.788199	0.412953	22197.9	22299.5	21113.5	18859.9	1.00458	0.951149	0.849627	0.315894	0.333466	0.354435	0.973197	0.788199	0.412953	22197.9	22299.5	21113.5	18859.9	1.00458	0.951149	0.849627	0.18124	0.217125	0.182584				0	864.817	631.419	0
14.24_426.3572m/z	Oleoylcarnitine	OL1	426.3572m/z	0.482655	0.0110345	0.02756	41142.6	34241.8	31847.4	113539	0.832272	0.774074	2.75965	0.735811	0.720948	2.42729	0.177331	0.0633777	0.0496412	25314.3	18488.7	12530.3	14775.3	0.730365	0.494989	0.583672	0.683901	0.760907	0.733913	0.177331	0.0633777	0.0496412	25314.3	18488.7	12530.3	14775.3	0.730365	0.494989	0.583672	0.780514	0.229226	2.72083				0	421.608	0	0
14.46_428.3731m/z	Octadecanoylcarnitine	OL1	428.3731m/z	0.63883	0.410452	0.99966	206.319	94.2528	1282.01	206.222	0.45683	6.21374	0.999531	0.102753	0.257782	0.0952216	0.304933	0.521483	0.331458	661.114	182.843	1385.95	208.279	0.276568	2.09638	0.315043	0.177814	0.205274	0.158043	0.304933	0.521483	0.331458	661.114	182.843	1385.95	208.279	0.276568	2.09638	0.315043	0.146014	0.135796	0.210029				0	0	0	0
14.64_428.3729m/z	Octadecanoylcarnitine	OL1	428.3729m/z	0.820744	0.295058	0.00657705	20916.7	19785.9	17705.6	55939.8	0.945936	0.846481	2.6744	0.449146	0.446572	1.73665	0.0360557	0.143976	0.0464166	9094.81	6456.35	5273.18	6044.11	0.709894	0.579801	0.664567	0.454932	0.41051	0.400898	0.0360557	0.143976	0.0464166	9094.81	6456.35	5273.18	6044.11	0.709894	0.579801	0.664567	0.380006	0.501953	0.691758				0	234.887	0	0
14.88_265.2522m/z	Oleic acid	OL1	265.2522m/z	0.831609	0.0380995	0.406778	3971.82	3751.38	2903.55	5040.62	0.944499	0.731037	1.2691	0.200397	0.241209	0.289429	0.645547	0.602909	0.0461242	702.533	818.856	806.988	1257.04	1.16558	1.14868	1.7893	0.101846	0.0722448	0.16931	0.645547	0.602909	0.0461242	702.533	818.856	806.988	1257.04	1.16558	1.14868	1.7893	0.47455	0.503596	0.372659				923.905	1753.61	1753.49	1283.18
14.99_430.3079n	7?-hydroxy-3-oxo-4-cholestenoic acid	OL1	430.3079n	#DIV/0!	#DIV/0!	0.355918	0	0	0	35.7887	#DIV/0!	#DIV/0!	#DIV/0!	0	0	0.0525028	0.635174	0.0554036	0.392585	267.951	437.944	2015.9	1408.42	1.63442	7.5234	5.25627	0.292233	0.284425	0.254635	0.635174	0.0554036	0.392585	267.951	437.944	2015.9	1408.42	1.63442	7.5234	5.25627	0.49001	0.424144	0.598594				0	2242.26	0	0
15.17_439.3179m/z	Calcitriol	OL1	439.3179m/z	#DIV/0!	#DIV/0!	#DIV/0!	0	0	0	0	#DIV/0!	#DIV/0!	#DIV/0!	0	0	0	#DIV/0!	0.355918	0.355918	0	0	68.0757	75.818	#DIV/0!	#DIV/0!	#DIV/0!	0	0.0573558	0.0466519	#DIV/0!	0.355918	0.355918	0	0	68.0757	75.818	#DIV/0!	#DIV/0!	#DIV/0!	0.482583	0.538788	0.700337				0	0	0	0
15.36_302.2453n	GLYCEROL-MYRISTATE	OL1	302.2453n	0.54409	0.0402243	0.0911413	3.38435e+06	3.0503e+06	2.50522e+06	4.74815e+06	0.901298	0.740238	1.40297	5.26315	6.99205	10.2353	0.364852	0.102623	0.336852	112800	133338	155293	496815	1.18207	1.37672	4.40439	1.15805	1.37725	4.59865	0.364852	0.102623	0.336852	112800	133338	155293	496815	1.18207	1.37672	4.40439	17.2457	19.5274	13.3269				165065	316004	206917	192929
15.62_263.2366m/z	linoleic acid	OL1	263.2366m/z	0.877208	0.0538588	0.656155	3148.29	3017.85	1788.85	2663.77	0.95857	0.568199	0.846102	0.181599	0.265907	0.232208	0.0592957	0.239384	0.410093	4075.47	3152.2	3369.12	3580.52	0.773455	0.826682	0.878554	0.264613	0.179343	0.139075	0.0592957	0.239384	0.410093	4075.47	3152.2	3369.12	3580.52	0.773455	0.826682	0.878554	0.149548	0.0768334	0.165328				1294.15	1909.23	2031.37	2244.94
15.93_323.1950m/z	gamma-linolenic acid	OL1	323.1950m/z	0.355918	0.355918	0.355918	64.3659	0	0	0	0	0	0	0.0679714	0.0639826	0.0702718	0.411513	0.274266	0.931946	2333.31	1905.92	3849.28	2263.32	0.816831	1.64971	0.970004	0.165232	0.256485	0.172731	0.411513	0.274266	0.931946	2333.31	1905.92	3849.28	2263.32	0.816831	1.64971	0.970004	0.0661463	0.0381179	0.205695				0	0	0	0
16.14_328.2396n	docosahexaenoic acid	OL1	328.2396n	0.0834757	0.000720386	0.382308	54017.1	45291.2	32774	61185.1	0.838462	0.606735	1.1327	0.809045	1.13256	0.644023	0.366474	0.931387	0.357932	172468	147791	174750	132932	0.856918	1.01323	0.770767	1.30219	0.71599	1.49542	0.366474	0.931387	0.357932	172468	147791	174750	132932	0.856918	1.01323	0.770767	1.464	1.47714	1.77303				1812.99	3070.32	4099.97	1941.9
16.16_304.2396n	arachidonic acid	OL1	304.2396n	0.399668	0.0126093	0.823083	45069.8	40613.5	29899.8	46381.7	0.901124	0.663412	1.02911	0.576703	0.947348	0.400726	0.15428	0.751199	0.191701	100081	81223.5	95320.9	70907.7	0.811577	0.952437	0.708503	1.14693	0.50125	1.19861	0.15428	0.751199	0.191701	100081	81223.5	95320.9	70907.7	0.811577	0.952437	0.708503	0.758937	0.772849	0.883607				5936.04	6151.77	6389.23	5109.43
16.19_325.2108m/z	linoleic acid	OL1	325.2108m/z	0.969348	0.00787399	0.448025	3476.83	3445.42	2655.52	3105.98	0.990965	0.763775	0.893336	0.171144	0.220171	0.16935	0.69058	0.18969	0.860813	15856.3	17295.9	22271.1	16476.4	1.09079	1.40456	1.03911	0.337861	0.520898	0.312133	0.69058	0.18969	0.860813	15856.3	17295.9	22271.1	16476.4	1.09079	1.40456	1.03911	0.22002	0.274501	0.522048				1910.27	5216.39	1954.42	2252.05
16.47_329.2443m/z	dihomo-gamma-linolenic acid	OL1	329.2443m/z	0.745292	0.191561	0.885416	448.187	490.341	303.789	435.655	1.09405	0.677818	0.972037	0.0741148	0.0880103	0.0531656	0.372465	0.510777	0.320576	5322.97	6216.99	6092.53	3993.78	1.16796	1.14457	0.750291	0.246449	0.167733	0.243604	0.372465	0.510777	0.320576	5322.97	6216.99	6092.53	3993.78	1.16796	1.14457	0.750291	0.154936	0.147812	0.19118				0	315.112	138.033	569.603
16.47_400.3334n	7?-Hydroxy-4-cholesten-3-one	OL1	400.3334n	0.0456337	0.0184916	0.806025	27545.1	17385	15549.1	29015.3	0.631144	0.564494	1.05337	0.885776	0.813888	0.519698	0.411855	0.192905	0.280701	7812.27	6024.04	4365.13	5203.08	0.7711	0.558753	0.666014	0.347018	0.360088	0.280474	0.411855	0.192905	0.280701	7812.27	6024.04	4365.13	5203.08	0.7711	0.558753	0.666014	0.414273	0.426487	0.360697				0	422.447	0	0
16.76_384.3388n	7-Dehydrocholesterol	OL1	384.3388n	0.00567382	0.0535147	0.00081042	12919.9	7769.86	10323.6	19606.2	0.601389	0.79905	1.51752	0.66963	0.354813	0.773794	0.257294	0.26263	0.251838	100428	30252.6	30912.6	29479.7	0.301236	0.307808	0.29354	2.18439	1.70146	1.53954	0.257294	0.26263	0.251838	100428	30252.6	30912.6	29479.7	0.301236	0.307808	0.29354	0.802038	0.826998	0.569076				862.217	2691.99	1188.33	0
17.22_402.3491n	Cholesterol 5?,6?-epoxide	OL1	402.3491n	0.00567076	0.000767213	0.0059917	105344	73634	73313	128235	0.698986	0.695939	1.2173	1.66263	1.3995	1.40636	0.186826	0.210276	0.263835	216113	112060	118155	131476	0.518526	0.546727	0.608369	2.66589	2.01803	1.71363	0.186826	0.210276	0.263835	216113	112060	118155	131476	0.518526	0.546727	0.608369	1.63711	1.27108	3.15681				11654.7	90097.2	1491.61	17098.8
2.01_217.1312n	Propionyl-L-carnitine	OL1	217.1312n	0.000444826	0.000111595	0.00852402	1.68933e+06	1.13679e+06	945523	1.26457e+06	0.672924	0.559702	0.748563	7.12192	6.78737	6.01794	0.032571	0.0189405	0.000821745	1.91159e+06	1.64176e+06	1.4024e+06	1.50532e+06	0.858842	0.733627	0.787467	4.6008	4.93585	4.77326	0.032571	0.0189405	0.000821745	1.91159e+06	1.64176e+06	1.4024e+06	1.50532e+06	0.858842	0.733627	0.787467	6.29682	7.58501	10.9919				3509.72	24090.1	0	17936.1
2.01_384.1213n	S-ADENOSYLHOMOCYSTEINE	OL1	384.1213n	0.0285051	0.00147385	0.408507	28936.3	21466.8	16759.5	26175.9	0.741866	0.579186	0.904605	0.78093	0.855947	0.467113	0.0573018	0.886976	0.0136556	1.12224e+06	818907	1.17756e+06	549950	0.72971	1.0493	0.490048	4.79545	3.41741	5.55096	0.0573018	0.886976	0.0136556	1.12224e+06	818907	1.17756e+06	549950	0.72971	1.0493	0.490048	6.99791	8.15914	12.0611				1217.34	27033.6	0	8743.71
2.26_251.0636m/z	Deoxyuridine	OL1	251.0636m/z	0.182329	0.241363	0.000814577	398.879	494.456	514.078	817.116	1.23961	1.28881	2.04853	0.0834232	0.0827729	0.193554	#DIV/0!	0.355918	0.355918	0	0	3724.75	242.088	#DIV/0!	#DIV/0!	#DIV/0!	0	0.422056	0.11633	#DIV/0!	0.355918	0.355918	0	0	3724.75	242.088	#DIV/0!	#DIV/0!	#DIV/0!	0.176955	0.0802962	0.14984				0	0	0	0
2.33_174.0548m/z	4-QUINOLINECARBOXYLATE	OL1	174.0548m/z	0.543726	0.546442	0.685724	186.013	216.757	152.531	209.751	1.16528	0.820003	1.12762	0.049659	0.0511088	0.0513224	0.30363	0.831815	0.105748	37261.3	24576	33649.3	15702.9	0.659558	0.903063	0.421426	0.926808	0.675378	0.918771	0.30363	0.831815	0.105748	37261.3	24576	33649.3	15702.9	0.659558	0.903063	0.421426	0.124606	0.194715	0.22662				76.6527	68.2281	73.6323	192.728
2.59_268.0804n	Inosine	OL1	268.0804n	0.573599	0.428159	0.00225823	2141.28	1895.48	1820.21	4262.9	0.88521	0.850055	1.99082	0.113182	0.133342	0.431789	0.252122	0.79459	0.220154	3.0702e+06	927793	3.99614e+06	791982	0.302193	1.30159	0.257957	12.0896	9.9314	9.01557	0.252122	0.79459	0.220154	3.0702e+06	927793	3.99614e+06	791982	0.302193	1.30159	0.257957	0.188203	0.463574	0.834307				2891.78	921.313	0	32201.8
2.59_284.0985m/z	Guanosine	OL1	284.0985m/z	0.579665	0.726583	0.000180876	2725.14	2908.16	2635.89	5120.07	1.06716	0.967249	1.87883	0.108926	0.108995	0.467669	0.280522	0.595148	0.136662	652167	355115	1.13679e+06	262450	0.544516	1.74309	0.402428	4.47806	5.51747	3.97725	0.280522	0.595148	0.136662	652167	355115	1.13679e+06	262450	0.544516	1.74309	0.402428	0.314397	0.263907	0.485621				799.8	227.362	0	5311.88
2.81_329.0521n	CYCLIC AMP	OL1	329.0521n	0.372838	0.0429758	0.000984231	9929.36	9295.03	8287.58	16351.8	0.936116	0.834654	1.64682	0.216622	0.302702	0.754732	0.599213	0.146853	0.515305	318.273	224.345	144.794	1038.37	0.704882	0.454938	3.26253	0.0866893	0.0864442	0.220862	0.599213	0.146853	0.515305	318.273	224.345	144.794	1038.37	0.704882	0.454938	3.26253	0.626272	0.630792	0.952973				218.941	0	425.154	238.348
2.86_665.1238n	?-Nicotinamide adenine dinucleotide	OL1	665.1238n	0.0830909	0.0003725	0.151637	136729	112137	89474.4	119845	0.820144	0.654394	0.876517	1.35532	1.68893	1.12523	0.789631	0.249282	0.771082	1434.77	1815.72	4203.59	1905.01	1.26552	2.92981	1.32775	0.156707	0.352326	0.250739	0.789631	0.249282	0.771082	1434.77	1815.72	4203.59	1905.01	1.26552	2.92981	1.32775	1.10698	1.2939	2.04993				0	0	0	0
3.04_208.1330m/z	Tiglylcarnitine	OL1	208.1330m/z	0.904322	0.96164	0.543602	1153.28	1164.6	1158.5	1083.16	1.00982	1.00453	0.939203	0.0449884	0.0673336	0.0791594	0.505082	0.316897	0.72201	1913.18	1522.28	4133.48	1702.97	0.79568	2.16052	0.890125	0.170372	0.320522	0.0904982	0.505082	0.316897	0.72201	1913.18	1522.28	4133.48	1702.97	0.79568	2.16052	0.890125	0.078333	0.0865659	0.0623957				1304.24	1429.02	1649.35	1172.79
3.15_165.0788n	L-Phenylalanine	OL1	165.0788n	0.0014598	5.92402e-05	0.244638	2.66818e+07	2.07974e+07	1.79582e+07	2.50613e+07	0.779459	0.673051	0.939266	23.029	23.2803	10.5621	0.0862585	0.0841518	0.0420109	4.85607e+07	4.08371e+07	4.11718e+07	3.93438e+07	0.84095	0.847841	0.810198	23.8259	18.3908	21.3519	0.0862585	0.0841518	0.0420109	4.85607e+07	4.08371e+07	4.11718e+07	3.93438e+07	0.84095	0.847841	0.810198	16.62	15.9673	17.2838				145943	384672	6970.79	798206
3.27_285.0825m/z	XANTHOSINE	OL1	285.0825m/z	0.83301	0.16938	0.00372596	355.621	347.12	213.408	554.793	0.976095	0.6001	1.56007	0.0391208	0.0884091	0.131425	0.213763	0.0885469	0.0474233	7419.59	5026.79	4759.97	4135.42	0.677503	0.641541	0.557366	0.404026	0.345829	0.387471	0.213763	0.0885469	0.0474233	7419.59	5026.79	4759.97	4135.42	0.677503	0.641541	0.557366	0.142116	0.129184	0.174265				0	0	0	0
3.57_265.0791m/z	Thymidine	OL1	265.0791m/z	0.00819493	0.0174301	8.37973e-05	676.313	1226.04	1268.2	2631.02	1.81283	1.87516	3.89025	0.217534	0.182157	0.423758	0.355918	0.362332	0.602024	77.8175	0	5490.83	191.613	0	70.5603	2.46234	0.0729091	0.509519	0.0960805	0.355918	0.362332	0.602024	77.8175	0	5490.83	191.613	0	70.5603	2.46234	0.213464	0.380494	0.40453				0	115.158	0	0
3.59_231.1468n	Isobutyryl-L-carnitine	OL1	231.1468n	0.000229579	9.34903e-06	0.0491914	1.62588e+06	1.16627e+06	1.02246e+06	1.44605e+06	0.717314	0.628867	0.889395	6.51847	6.12613	3.77962	0.0115557	0.0336556	0.0758998	3.07022e+06	2.53218e+06	2.46722e+06	2.77826e+06	0.824757	0.803597	0.904907	6.67247	5.18818	3.47006	0.0115557	0.0336556	0.0758998	3.07022e+06	2.53218e+06	2.46722e+06	2.77826e+06	0.824757	0.803597	0.904907	4.25682	3.83938	4.27259				6216.29	12732.7	75.3729	27921.7
3.74_282.1193m/z	1-METHYLADENOSINE	OL1	282.1193m/z	0.203659	0.085803	0.0763624	1100.22	839.845	737.835	1470.14	0.76334	0.670622	1.33622	0.137101	0.144885	0.169133	0.263413	0.258944	0.578782	1028.72	252.985	248.786	2592.51	0.245922	0.24184	2.52014	0.229873	0.178637	0.348941	0.263413	0.258944	0.578782	1028.72	252.985	248.786	2592.51	0.245922	0.24184	2.52014	0.0609336	0.07421	0.167654				0	287.334	0	0
3.97_219.1104n	PANTOTHENATE	OL1	219.1104n	0.0277596	0.00201934	0.00243231	2.17913e+06	1.8081e+06	1.50479e+06	2.92645e+06	0.829734	0.690545	1.34295	5.49951	6.30745	8.11886	0.502135	0.0350318	0.088632	6.97855e+06	6.64778e+06	5.69337e+06	6.34373e+06	0.952602	0.815839	0.909032	4.95187	7.78406	5.64053	0.502135	0.0350318	0.088632	6.97855e+06	6.64778e+06	5.69337e+06	6.34373e+06	0.952602	0.815839	0.909032	7.33758	4.05657	8.98749				11677.3	95737.7	1698.18	69220.7
4.22_460.1935m/z	5-Methyltetrahydrofolic acid	OL1	460.1935m/z	#DIV/0!	#DIV/0!	#DIV/0!	0	0	0	0	#DIV/0!	#DIV/0!	#DIV/0!	0	0.0724991	0	0.639612	0.730281	0.221404	2493.37	3532.58	3216.57	7328.69	1.41679	1.29005	2.93928	0.24642	0.167007	0.219728	0.639612	0.730281	0.221404	2493.37	3532.58	3216.57	7328.69	1.41679	1.29005	2.93928	0.420112	0.263911	0.287482				0	0	0	0
4.26_204.0896n	L-Tryptophan	OL1	204.0896n	0.000689152	5.12165e-05	0.0638749	7.91713e+06	5.8119e+06	4.81862e+06	7.14512e+06	0.734092	0.608632	0.902489	13.8603	13.8669	7.77744	0.0835341	0.0226972	0.0246585	1.39152e+07	1.11959e+07	9.93598e+06	1.02357e+07	0.80458	0.71404	0.735582	14.1355	13.758	13.7098	0.0835341	0.0226972	0.0246585	1.39152e+07	1.11959e+07	9.93598e+06	1.02357e+07	0.80458	0.71404	0.735582	5.53181	9.46285	9.34848				10116.3	112700	508.066	77864.5
4.33_161.1072m/z	TRYPTAMINE	OL1	161.1072m/z	0.37314	0.836606	0.542977	898.751	447.279	1010.08	1219.4	0.497667	1.12387	1.35677	1.66605	0.555213	0.66636	0.577437	0.299051	0.945358	47743.4	23103.7	5196.79	52225.8	0.483915	0.108848	1.09389	0.392013	0.359205	1.01841	0.577437	0.299051	0.945358	47743.4	23103.7	5196.79	52225.8	0.483915	0.108848	1.09389	0.512931	0.441126	0.529046				42.6833	7.87765	0	28.5567
4.49_182.0577n	4-Hydroxyphenyllactate	OL1	182.0577n	0.00174945	0.00144876	0.000750982	27559.4	20159.4	19930.9	37480.9	0.73149	0.723198	1.36	0.81447	0.67987	0.94355	0.354431	0.0881502	0.0868392	196562	132125	81510.7	83691.2	0.672183	0.414682	0.425776	2.07411	2.27774	2.25645	0.354431	0.0881502	0.0868392	196562	132125	81510.7	83691.2	0.672183	0.414682	0.425776	0.446151	0.41776	0.462511				217.646	425.833	366.089	958.955
4.49_244.1540m/z	Tiglylcarnitine	OL1	244.1540m/z	0.00437653	0.000399876	0.0125714	5740.22	4278.41	3342.68	4546.35	0.745339	0.582327	0.792017	0.766672	0.895493	0.839948	0.0260485	0.0225201	0.0697737	58038	49728.2	46457	49106.4	0.856821	0.800459	0.846108	0.990167	0.699831	0.878497	0.0260485	0.0225201	0.0697737	58038	49728.2	46457	49106.4	0.856821	0.800459	0.846108	0.94846	0.867236	0.999196				0	0	0	311.102
4.59_175.1228m/z	N-METHYLTRYPTAMINE	OL1	175.1228m/z	#DIV/0!	#DIV/0!	#DIV/0!	0	0	0	0	#DIV/0!	#DIV/0!	#DIV/0!	0.30739	0.307644	0.318017	#DIV/0!	#DIV/0!	#DIV/0!	0	0	0	0	#DIV/0!	#DIV/0!	#DIV/0!	0.215566	0.186065	0.216382	#DIV/0!	#DIV/0!	#DIV/0!	0	0	0	0	#DIV/0!	#DIV/0!	#DIV/0!	0.14539	0.116805	0.207748				0	0	0	0
4.62_191.0615n	N-ACETYLMETHIONINE	OL1	191.0615n	0.00706738	0.00208716	0.157666	46713.2	27879.2	25514.7	39515.4	0.596816	0.546199	0.845915	1.27096	1.12164	0.734175	0.407064	0.447448	0.263874	119454	126423	105760	158675	1.05834	0.885361	1.32834	0.697403	0.850861	1.44852	0.407064	0.447448	0.263874	119454	126423	105760	158675	1.05834	0.885361	1.32834	0.361746	0.284558	0.373654				156.012	201.369	1404.35	1478.42
4.74_224.0915m/z	N-acetyl-tyrosine	OL1	224.0915m/z	0.213417	0.592523	0.684526	890.006	567.995	773.056	998.889	0.638193	0.868596	1.12234	0.324969	0.321183	0.309944	0.153	0.0164625	0.0326951	2000.97	1483.46	1240.57	1294	0.741372	0.619982	0.646686	0.291687	0.253718	0.249376	0.153	0.0164625	0.0326951	2000.97	1483.46	1240.57	1294	0.741372	0.619982	0.646686	0.272536	0.244243	0.313417				0	149.94	17.9674	0
4.82_192.0653m/z	5-HYDROXYINDOLEACETATE	OL1	192.0653m/z	0.344605	0.0518621	0.0291655	0	78.0108	240.381	500.63	#DIV/0!	#DIV/0!	#DIV/0!	0.204417	0.200794	0.222727	0.866137	0.4844	0.0569861	4094.25	3918.96	3479.38	2790.41	0.957186	0.849821	0.681542	0.265053	0.217345	0.237699	0.866137	0.4844	0.0569861	4094.25	3918.96	3479.38	2790.41	0.957186	0.849821	0.681542	0.234705	0.176562	0.233401				0	0	37.5648	17.8044
4.82_297.0891n	METHYLTHIOADENOSINE	OL1	297.0891n	0.00138775	8.87463e-05	0.982328	1.51009e+06	1.06796e+06	921180	1.51199e+06	0.707217	0.610016	1.00126	6.31413	6.03622	1.80841	0.420614	0.135292	0.895304	4.30839e+06	3.69602e+06	2.73435e+06	4.57664e+06	0.857866	0.634658	1.06226	6.52036	8.30656	7.30151	0.420614	0.135292	0.895304	4.30839e+06	3.69602e+06	2.73435e+06	4.57664e+06	0.857866	0.634658	1.06226	0.353089	0.366586	0.443602				2979.84	237.385	0	15326.4
4.85_246.1697m/z	Valerylcarnitine	OL1	246.1697m/z	0.0122153	0.00689612	0.0671048	190211	120580	114432	143559	0.633928	0.601607	0.754737	5.79943	6.23288	6.07851	0.000901504	0.0133789	0.00322568	2.81185e+06	2.26268e+06	2.14885e+06	2.31336e+06	0.804694	0.764212	0.822716	7.07962	4.75754	6.0678	0.000901504	0.0133789	0.00322568	2.81185e+06	2.26268e+06	2.14885e+06	2.31336e+06	0.804694	0.764212	0.822716	6.45269	6.03782	6.84373				3589.05	2595.8	0	20015.1
5.21_179.0580n	Hippuric acid	OL1	179.0580n	0.745749	0.345022	0.0203628	17834.8	17008.9	15105.9	25610.5	0.953691	0.846991	1.43598	0.328068	0.387746	0.801512	0.607664	0.0684521	0.00962013	131583	116163	95994.9	79732.6	0.882809	0.729537	0.605947	0.0708422	1.27453	1.64854	0.607664	0.0684521	0.00962013	131583	116163	95994.9	79732.6	0.882809	0.729537	0.605947	0.99967	1.0328	1.09903				433.853	4088.33	792.312	1779.99
5.37_190.0496m/z	KYNURENATE	OL1	190.0496m/z	0.150311	0.083039	0.0527094	1437.41	1091.34	1000.15	1929.25	0.759239	0.695796	1.34217	0.715729	0.694067	0.736883	0.523228	0.117592	0.0396199	11530.7	9517.02	8196.3	7073.39	0.825361	0.710822	0.613438	0	0.461032	0.503367	0.523228	0.117592	0.0396199	11530.7	9517.02	8196.3	7073.39	0.825361	0.710822	0.613438	0.408004	0.0629796	0.443652				16.3196	775.848	92.1086	30.0696
5.47_301.1189m/z	Pantetheine	OL1	301.1189m/z	0.121317	0.115277	0.0999032	1408.07	722.291	712.608	779.059	0.512964	0.506087	0.55328	0.191285	0.181531	0.158531	#DIV/0!	0.355918	0.355918	0	0	42.18	975.576	#DIV/0!	#DIV/0!	#DIV/0!	0	0.105581	0.124629	#DIV/0!	0.355918	0.355918	0	0	42.18	975.576	#DIV/0!	#DIV/0!	#DIV/0!	0.137358	0.0878472	0.154922				0	0	0	0
6.44_260.1853m/z	Hexanoylcarnitine	OL1	260.1853m/z	0.0532656	0.741919	5.70903e-05	12006	10909.9	11803.7	22597.4	0.908702	0.983152	1.88218	0.518472	0.393574	0.566935	0.0424797	0.574137	0.154809	27012.2	21065.4	24726.8	30629.5	0.779847	0.915392	1.13391	0.674982	0.577933	0.628146	0.0424797	0.574137	0.154809	27012.2	21065.4	24726.8	30629.5	0.779847	0.915392	1.13391	0.889924	0.143209	0.618245				71.842	1501.1	0	166.271
6.76_376.1376n	RIBOFLAVIN	OL1	376.1376n	0.58193	0.749856	0.0915233	660.581	853.079	588.354	1433.29	1.29141	0.890662	2.16974	0.131463	0.0772553	0.23925	0.00878316	0.109246	0.0128568	539587	323353	427884	234309	0.59926	0.792984	0.434237	4.15599	2.2297	4.05452	0.00878316	0.109246	0.0128568	539587	323353	427884	234309	0.59926	0.792984	0.434237	0.0542619	0.0208468	0.128795				0	0	0	1116.49
7.14_207.0893n	N-ACETYLPHENYLALANINE	OL1	207.0893n	0.0103844	0.00706473	0.00880952	6043.98	4908.42	4333.56	7424.55	0.812118	0.717005	1.22842	0.311442	0.319938	0.340538	0.336783	0.0432018	0.831705	7377.92	5916.87	4721.22	6703.1	0.80197	0.639912	0.908536	0.716549	0.350784	0.34375	0.336783	0.0432018	0.831705	7377.92	5916.87	4721.22	6703.1	0.80197	0.639912	0.908536	0.437899	0.507944	1.0481				259.085	441.215	142.445	218.389
7.22_146.0600m/z	Indole-3-aldehyde	OL1	146.0600m/z	0.684286	0.505703	0.0831563	2467.47	2388.93	2344.92	2746.18	0.968168	0.950334	1.11295	0.559918	0.592292	0.660905	0.409281	0.990626	0.579274	4333.34	2653.16	4366.78	8012.03	0.612265	1.00772	1.84893	0	0.363118	0.43193	0.409281	0.990626	0.579274	4333.34	2653.16	4366.78	8012.03	0.612265	1.00772	1.84893	0.278319	0.199073	0.311608				1265.36	1557.43	1223.07	1466.02
7.64_175.0631n	INDOLE-3-ACETATE	OL1	175.0631n	0.727307	0.917462	0.248538	4369.21	4505.76	4342.56	4638.88	1.03125	0.993899	1.06172	0.12789	0.0934545	0.138502	0.504752	0.196695	0.0804271	69826.4	50946.5	37252.1	24273.7	0.729616	0.533496	0.347629	0.11144	1.18628	1.3883	0.504752	0.196695	0.0804271	69826.4	50946.5	37252.1	24273.7	0.729616	0.533496	0.347629	1.12205	0.144213	0.678642				3210.11	5784.44	3594.14	3659.1
7.75_241.1043m/z	3-Hydroxydecanedioic acid	OL1	241.1043m/z	0.703695	0.182697	0.424748	562560	819577	109731	253552	1.45687	0.195057	0.45071	5.44581	5.18577	4.98692	0.330972	0.992674	0.334207	60594	106149	60867.1	103860	1.75181	1.00451	1.71403	0.315151	0.932312	1.48158	0.330972	0.992674	0.334207	60594	106149	60867.1	103860	1.75181	1.00451	1.71403	0.991771	0.719476	1.34922				3710.54	4001.34	6503.2	4001.2
7_205.0737n	Indolelactic acid	OL1	205.0737n	0.454654	0.552942	0.0183178	6540.86	5841.37	6100.37	9584.64	0.893058	0.932656	1.46535	0.229494	0.173811	0.491581	0.476439	0.120857	0.103286	127345	86289.9	45137.3	40971.2	0.677609	0.35445	0.321735	0.246493	1.92612	1.98572	0.476439	0.120857	0.103286	127345	86289.9	45137.3	40971.2	0.677609	0.35445	0.321735	0.429694	0.331339	0.324749				109.154	1406.09	285.642	493.235
8.92_242.0801n	LUMICHROME	OL1	242.0801n	0.39179	0.0259888	0.122686	78021	70923.9	57563.9	92546.8	0.909036	0.737801	1.18618	0.716982	1.03975	1.03785	0.16238	0.381061	0.804755	242421	165615	179724	215643	0.683172	0.741373	0.88954	2.30883	1.65436	2.02548	0.16238	0.381061	0.804755	242421	165615	179724	215643	0.683172	0.741373	0.88954	1.70928	1.47153	2.2574				595.323	1993.65	1466.64	1664.65
9.08_288.2164m/z	Octanoyl-L-carnitine	OL1	288.2164m/z	0.0366652	0.0148957	0.00266908	7009.82	5545.67	5433.49	12172.6	0.791128	0.775125	1.7365	0.342403	0.293238	0.674695	0.996873	0.297325	0.19724	11050.2	11054.8	13277.5	12309.8	1.00042	1.20157	1.114	0.570351	0.322674	0.250309	0.996873	0.297325	0.19724	11050.2	11054.8	13277.5	12309.8	1.00042	1.20157	1.114	0.469613	0.315274	0.512688				0	3882.98	0	119.085
0.38_158.0209m/z	L-Homoserine	OL2a	158.0209m/z	0.311717	0.559915	0.208663	352.674	215.788	266.794	175.573	0.611863	0.75649	0.497835	0.09952	0.0801449	0.114344	0.669598	0.571818	0.716284	589.193	728.654	470.911	502.807	1.2367	0.799247	0.853382	0.11525	0.0771042	0.0945865	0.669598	0.571818	0.716284	589.193	728.654	470.911	502.807	1.2367	0.799247	0.853382	0.0960049	0.0978811	0.113392				888.805	324.156	308.905	541.782
0.45_102.1151m/z	CADAVERINE	OL2a	102.1151m/z	0.715549	0.426441	0.840503	5516.79	5078.88	4469.3	5265.66	0.920623	0.810127	0.954479	0.216241	0.239975	0.235025	0.0219176	0.401818	0.0282455	396578	268448	334538	296840	0.67691	0.843561	0.748503	3.21617	1.74174	2.254	0.0219176	0.401818	0.0282455	396578	268448	334538	296840	0.67691	0.843561	0.748503	0.218381	0.278288	0.356475				4457.33	21507.8	4522.46	33538
0.47_146.1650m/z	SPERMIDINE	OL2a	146.1650m/z	0.0136515	0.00491678	0.381582	192641	146128	123606	274665	0.758548	0.64164	1.42578	1.96326	2.0155	2.47949	0.0721348	0.120303	0.331378	6.04309e+06	5.36852e+06	5.55247e+06	5.65654e+06	0.888373	0.918814	0.936035	7.01632	4.22585	4.37715	0.0721348	0.120303	0.331378	6.04309e+06	5.36852e+06	5.55247e+06	5.65654e+06	0.888373	0.918814	0.936035	2.37761	2.8982	3.14495				72252.6	259148	3821.77	306497
0.47_186.1963m/z	SPERMINE	OL2a	186.1963m/z	#DIV/0!	#DIV/0!	#DIV/0!	0	0	0	0	#DIV/0!	#DIV/0!	#DIV/0!	0	0	0	0.519474	0.966693	0.419935	2226.39	1785.91	2192.35	1669.54	0.802155	0.98471	0.749886	0.174406	0.151997	0.145645	0.519474	0.966693	0.419935	2226.39	1785.91	2192.35	1669.54	0.802155	0.98471	0.749886	0	0	0				0	0	0	88.3489
0.47_73.5862m/z	SPERMIDINE	OL2a	73.5862m/z	0.355918	0.355918	0.355918	0	4.01828	7.73983	17.4131	#DIV/0!	#DIV/0!	#DIV/0!	0.0170789	0.0210266	0.0366226	0.00124146	0.107394	0.0375521	2776.67	1787.72	2393.4	2137.47	0.643833	0.861966	0.769795	0.293432	0.123391	0.181045	0.00124146	0.107394	0.0375521	2776.67	1787.72	2393.4	2137.47	0.643833	0.861966	0.769795	0.0260728	0.0158814	0.0508762				12.7093	60.6529	0	83.4638
0.47_75.0916m/z	1,3-Diaminopropane	OL2a	75.0916m/z	0.490593	0.355918	0.483554	7.13766	15.5618	0	30.5822	2.18024	0	4.28463	0.0256846	0.0191928	0.0446155	0.313935	0.65936	0.510761	1684.06	1453	1585.6	1535.71	0.862795	0.941534	0.911908	0.118676	0.0474489	0.0875704	0.313935	0.65936	0.510761	1684.06	1453	1585.6	1535.71	0.862795	0.941534	0.911908	0.0367738	0.0295429	0.0514868				0	19.1572	0	54.292
0.49_170.0297m/z	5-Methylcytosine hydrochloride	OL2a	170.0297m/z	0.664286	0.875985	0.239217	48.3979	23.7942	58.1557	147.394	0.491636	1.20162	3.04546	0.0495695	0.020999	0.084031	0.23605	0.240236	0.109548	432.76	991.024	1051.31	1147.95	2.29	2.42931	2.65263	0.193019	0.165274	0.187074	0.23605	0.240236	0.109548	432.76	991.024	1051.31	1147.95	2.29	2.42931	2.65263	0.110604	0.0642232	0.114571				0	0	0	411.219
0.49_177.0242m/z	Ureidopropionic acid	OL2a	177.0242m/z	0.14519	0.431797	0.326595	369.684	216.856	281.262	507.995	0.586599	0.760817	1.37414	0.100991	0.07563	0.0978285	0.196251	0.252443	0.0650135	14289.9	22977.4	22624.6	26728.9	1.60794	1.58326	1.87047	0.774834	0.570238	0.772137	0.196251	0.252443	0.0650135	14289.9	22977.4	22624.6	26728.9	1.60794	1.58326	1.87047	0.395584	0.38423	0.475544				2614	2260.16	133.047	11776.8
0.49_89.1073m/z	PUTRESCINE	OL2a	89.1073m/z	5.42578e-05	1.13754e-05	2.43938e-05	17261.3	7569.72	5547.91	5916.99	0.438537	0.321407	0.342789	0.951577	0.854661	1.02567	0.528071	0.171281	0.951953	8386.06	7995.63	7437.92	8406.23	0.953442	0.886938	1.00241	0.172156	0.206774	0.0861573	0.528071	0.171281	0.951953	8386.06	7995.63	7437.92	8406.23	0.953442	0.886938	1.00241	0.186977	0.405412	0.400927				382.064	3777.57	0	2042.12
0.51_119.0169m/z	DL-Homocysteine	OL2a	119.0169m/z	0.159737	#DIV/0!	#DIV/0!	0	18.5881	0	0	#DIV/0!	#DIV/0!	#DIV/0!	0.0367285	0	0	0.876782	0.364874	0.439368	270.803	235.939	71.9353	105.273	0.871256	0.265636	0.388744	0.0752343	0.093038	0.0852265	0.876782	0.364874	0.439368	270.803	235.939	71.9353	105.273	0.871256	0.265636	0.388744	0.0640994	0.0251384	0.0296486				0	0	0	53.779
0.51_129.0789n	Pipecolic acid	OL2a	129.0789n	0.000435735	8.64191e-05	0.000130348	37179.1	22264.1	17976.4	20618.6	0.598834	0.483509	0.554577	1.16961	1.08906	1.23316	0.799145	0.288463	0.0501582	87757.3	82181.7	73385.8	60336	0.936466	0.836236	0.687533	0.796463	0.751696	1.18008	0.799145	0.288463	0.0501582	87757.3	82181.7	73385.8	60336	0.936466	0.836236	0.687533	0.327579	0.137763	0.499549				15815.4	9679.13	3803.01	43507.9
0.51_133.0971m/z	ORNITHINE	OL2a	133.0971m/z	0.0483224	0.00729369	0.0144283	710.77	412.292	309.38	414.416	0.580063	0.435275	0.583052	0.153717	0.154391	0.157754	0.534112	0.715538	0.0970368	252.772	406.123	362.263	0	1.60668	1.43316	0	0.108225	0.0880048	0.110854	0.534112	0.715538	0.0970368	252.772	406.123	362.263	0	1.60668	1.43316	0	0.0890066	0.119436	0.0893487				273.61	495.77	145.002	309.13
0.53_263.1458m/z	Creatine	OL2a	263.1458m/z	0.0833745	0.357112	0.0229217	22843.4	15786.6	18436.8	34271.1	0.691079	0.807093	1.50026	0.727524	0.472351	0.966596	0.77809	0.27952	0.120012	41915.7	39165	34525.2	32060.5	0.934375	0.823683	0.764881	0.595444	0.532325	0.6258	0.77809	0.27952	0.120012	41915.7	39165	34525.2	32060.5	0.934375	0.823683	0.764881	0.838441	0.767403	0.910092				0	1482.89	0	2359.1
0.55_191.0765m/z	L-Lysine	OL2a	191.0765m/z	0.700519	0.151395	0.0204727	1648.03	1550.98	1215.66	988.844	0.94111	0.737646	0.600016	0.0999953	0.156007	0.231858	0.85937	0.0972275	0.114541	16515.9	15844.1	12112.8	12181.3	0.959324	0.733406	0.73755	0.365803	0.448133	0.450229	0.85937	0.0972275	0.114541	16515.9	15844.1	12112.8	12181.3	0.959324	0.733406	0.73755	0.0826203	0.0953079	0.131476				418.931	214.378	0	3325.2
0.57_128.0318m/z	L-Serine	OL2a	128.0318m/z	0.0310433	0.0307788	0.0799168	861.38	443.935	401.091	578.617	0.515376	0.465638	0.671732	0.183529	0.161604	0.147922	0.037237	0.0349148	0.0281009	2266.87	1426.29	1270.41	1344.86	0.62919	0.560427	0.593267	0.255549	0.216538	0.216226	0.037237	0.0349148	0.0281009	2266.87	1426.29	1270.41	1344.86	0.62919	0.560427	0.593267	0.133123	0.153604	0.287056				334.637	0	0	2347.88
0.57_168.1469m/z	SPERMIDINE	OL2a	168.1469m/z	0.214844	0.259638	0.0692257	10905.1	3654.45	4093.03	285.432	0.335115	0.375333	0.0261742	0.721192	0.612316	0.909116	0.764477	0.670403	0.781904	179383	169544	168470	187125	0.945153	0.939164	1.04316	1.10823	0.921692	0.935983	0.764477	0.670403	0.781904	179383	169544	168470	187125	0.945153	0.939164	1.04316	0.814148	0.111591	0.260382				0	0	0	531.236
0.59_161.0210m/z	ERYTHRITOL	OL2a	161.0210m/z	0.355918	0.355918	0.627724	208.346	0	0	98.0431	0	0	0.470579	0.109682	0.0924748	0.100427	0.355918	#DIV/0!	#DIV/0!	0	84.9331	0	0	#DIV/0!	#DIV/0!	#DIV/0!	0.0762399	0	0	0.355918	#DIV/0!	#DIV/0!	0	84.9331	0	0	#DIV/0!	#DIV/0!	#DIV/0!	0.3463	0.312998	0.293266				0	0	0	133.874
0.61_142.0265m/z	Alpha-aminobutyric acid	OL2a	142.0265m/z	0.653926	0.225436	0.560032	359.076	309.795	191.337	296.094	0.862756	0.53286	0.824599	0.0515929	0.0863092	0.067428	0.654882	0.355918	0.355918	84.4089	40.4142	0	0	0.478791	0	0	0.0631944	0.0628695	0.0594236	0.654882	0.355918	0.355918	84.4089	40.4142	0	0	0.478791	0	0	0.189064	0.185783	0.226309				183.556	0	0	1467.72
0.61_146.1054n	L-Lysine	OL2a	146.1054n	0.00121502	0.0167381	0.00032011	23465.6	13663.6	12974.3	8087.8	0.582282	0.552907	0.344666	0.940843	0.776085	1.18352	0.101715	0.00744302	0.00290857	54754.8	41659.4	33340.8	33004	0.760836	0.608911	0.602761	0.975001	1.02781	1.08666	0.101715	0.00744302	0.00290857	54754.8	41659.4	33340.8	33004	0.760836	0.608911	0.602761	0.457369	0.521047	0.754507				551.558	482.457	0	2472.57
0.61_155.0693n	HISTIDINE	OL2a	155.0693n	0.00308841	0.00261527	0.0432452	32180.1	20051.4	20872.5	45756.4	0.623097	0.648616	1.42188	1.03701	0.825047	1.04077	0.0327989	0.0070601	0.00789413	104482	82126.9	64264.1	72105.9	0.786037	0.615072	0.690126	1.32781	1.41008	1.27842	0.0327989	0.0070601	0.00789413	104482	82126.9	64264.1	72105.9	0.786037	0.615072	0.690126	1.23899	1.07743	1.24865				6798.77	1303.51	346.13	15192.2
0.61_189.1596m/z	N,N,N-TRIMETHYLLYSINE	OL2a	189.1596m/z	0.131677	0.251677	0.323852	1740.34	1123.41	1441.76	1384.14	0.64551	0.828435	0.795326	0.210308	0.130307	0.16203	0.561488	0.0914459	0.271146	8480.1	6658.87	3508.25	5284.54	0.785236	0.413704	0.62317	0.363413	0.475579	0.366438	0.561488	0.0914459	0.271146	8480.1	6658.87	3508.25	5284.54	0.785236	0.413704	0.62317	0.141607	0.0810961	0.148555				662.957	0	0	1062.91
0.61_192.0741m/z	1-Methyl-L-histidine	OL2a	192.0741m/z	#DIV/0!	#DIV/0!	#DIV/0!	0	0	0	0	#DIV/0!	#DIV/0!	#DIV/0!	0	0	0	0.159433	0.0623137	0.19189	3386.12	1411.88	549.991	1481.36	0.41696	0.162425	0.437481	0.366063	0.355749	0.27876	0.159433	0.0623137	0.19189	3386.12	1411.88	549.991	1481.36	0.41696	0.162425	0.437481	0	0	0				0	0	0	0
0.63_110.0712m/z	4-Guanidinobutyric acid	OL2a	110.0712m/z	0.0143636	0.0122271	0.842274	1346.77	615.404	738.857	1396.44	0.456948	0.548614	1.03688	0.247786	0.185123	0.105007	0.0671935	0.225067	0.0394038	4612.5	3226.7	3277.4	2797.88	0.699556	0.710547	0.606586	0.317308	0.247238	0.305055	0.0671935	0.225067	0.0394038	4612.5	3226.7	3277.4	2797.88	0.699556	0.710547	0.606586	0.249681	0.221268	0.288253				95.1408	0	0	151.305
0.63_119.0582n	Threonine	OL2a	119.0582n	0.018305	0.0185349	0.00331599	95303.8	65385.4	56787.4	42596	0.686074	0.595857	0.44695	1.57985	1.49034	2.15055	0.713248	0.136387	0.112404	1.1223e+06	1.08007e+06	966904	937343	0.962369	0.861536	0.835196	1.94969	2.56867	3.09437	0.713248	0.136387	0.112404	1.1223e+06	1.08007e+06	966904	937343	0.962369	0.861536	0.835196	1.16237	0.546851	1.34138				102865	83988.6	23438.3	232997
0.63_121.0688m/z	ANSERINE	OL2a	121.0688m/z	0.0728307	0.124644	0.00748142	692.517	252.974	287.506	0	0.365296	0.415162	0	0.183208	0.150234	0.243834	0.749703	0.178554	0.159788	29871.6	28553.2	24960	24494.4	0.955864	0.835576	0.819992	0.36504	0.461531	0.530041	0.749703	0.178554	0.159788	29871.6	28553.2	24960	24494.4	0.955864	0.835576	0.819992	0.151535	0.028938	0.07666				2037.65	0	255.527	5849.92
0.63_147.0530n	L-threo-3-Methylaspartate	OL2a	147.0530n	0.196589	0.974075	0.018193	18503.3	10151.1	18971.4	1960.55	0.54861	1.02529	0.105957	0.778312	0.766384	1.1726	0.130917	0.00916843	0.247968	2.00302e+06	2.33357e+06	2.56303e+06	2.2376e+06	1.16503	1.27958	1.11711	4.80497	5.24362	3.14941	0.130917	0.00916843	0.247968	2.00302e+06	2.33357e+06	2.56303e+06	2.2376e+06	1.16503	1.27958	1.11711	1.49758	0.504197	0.915394				239285	319237	19768.9	663883
0.63_155.0426m/z	L-Asparagine	OL2a	155.0426m/z	0.355918	0.355918	0.355918	33.9487	0	0	0	0	0	0	0.049364	0.0464672	0.0510346	0.261247	0.0592416	0.0397957	3887.83	3355.22	3011.27	2816.95	0.863005	0.774538	0.724556	0.19007	0.195579	0.232797	0.261247	0.0592416	0.0397957	3887.83	3355.22	3011.27	2816.95	0.863005	0.774538	0.724556	0	0	0				255.621	0	0	906.06
0.63_213.0746m/z	Arginine	OL2a	213.0746m/z	0.000598091	0.00560744	0.252043	21913.7	13916.3	13422.4	25068.5	0.635051	0.612512	1.14397	0.854686	0.713528	0.484963	0.989164	0.336284	0.899119	3628.55	3586.64	917.746	3242.87	0.988449	0.252923	0.893709	0.306445	0.360267	0.249613	0.989164	0.336284	0.899119	3628.55	3586.64	917.746	3242.87	0.988449	0.252923	0.893709	0.822148	0.636406	0.64471				244.966	0	455.348	1163.76
0.63_354.9386m/z	5-Phospho-alpha-D-ribose-1-diphosphate	OL2a	354.9386m/z	#DIV/0!	0.355918	0.0255053	0	0	516.208	4920.8	#DIV/0!	#DIV/0!	#DIV/0!	0	0.183931	0.633545	0.933957	0.941735	0.917373	1723.3	1669.01	1770.16	1780.96	0.968494	1.02719	1.03346	0.140834	0.0969319	0.124907	0.933957	0.941735	0.917373	1723.3	1669.01	1770.16	1780.96	0.968494	1.02719	1.03346	0.429372	0.335544	0.39667				0	0	0	0
0.63_90.0549m/z	Sarcosine	OL2a	90.0549m/z	0.128059	0.179229	0.00368221	7095.46	4290.91	4115.54	821.175	0.604741	0.580024	0.115732	0.456596	0.405359	0.740615	0.0784754	0.048245	0.0316871	206894	177560	166824	154969	0.858221	0.806327	0.749026	1.46489	1.31106	1.64363	0.0784754	0.048245	0.0316871	206894	177560	166824	154969	0.858221	0.806327	0.749026	0.674474	0.245877	0.579081				15556.4	13267.1	4904.83	54179.5
0.64_103.0632n	Alpha-aminobutyric acid	OL2a	103.0632n	0.379994	0.347515	0.083408	10342.3	8590.41	8233.03	6944.17	0.830606	0.79605	0.67143	0.360291	0.375246	0.512211	0.00249788	0.0114326	0.0186374	293337	248307	247025	237224	0.846491	0.842118	0.808708	1.97578	1.48724	1.70253	0.00249788	0.0114326	0.0186374	293337	248307	247025	237224	0.846491	0.842118	0.808708	0.398909	0.255999	0.561004				22719.5	13587.2	11564.6	50583.2
0.64_118.0611m/z	Guanidineacetic acid	OL2a	118.0611m/z	0.0252984	0.206034	0.0295318	317.458	143.69	190	116.559	0.452627	0.598504	0.367162	0.119443	0.0854209	0.127291	0.202439	0.100095	0.0944398	6602.91	2111	763.936	641.531	0.319708	0.115697	0.0971589	0.550633	0.515868	0.533514	0.202439	0.100095	0.0944398	6602.91	2111	763.936	641.531	0.319708	0.115697	0.0971589	0	0	0				209.239	52.7871	562.95	294.798
0.64_136.0062m/z	L-Cysteinesulfinic acid monohydrate	OL2a	136.0062m/z	#DIV/0!	#DIV/0!	0.0381402	0	0	0	421.754	#DIV/0!	#DIV/0!	#DIV/0!	0	0	0.184191	#DIV/0!	#DIV/0!	#DIV/0!	0	0	0	0	#DIV/0!	#DIV/0!	#DIV/0!	0	0	0	#DIV/0!	#DIV/0!	#DIV/0!	0	0	0	0	#DIV/0!	#DIV/0!	#DIV/0!	0.162809	0.133069	0.191376				0	0	0	0
0.64_158.0213m/z	Threonine	OL2a	158.0213m/z	0.00185369	0.000229122	0.0118482	10935.3	6937.48	6026.78	8087.17	0.634414	0.551133	0.73955	0.598787	0.549795	0.488803	0.0749135	0.269053	0.366206	14551.9	12017.2	12918.1	12995.8	0.825811	0.887722	0.893062	0.432095	0.258192	0.266426	0.0749135	0.269053	0.366206	14551.9	12017.2	12918.1	12995.8	0.825811	0.887722	0.893062	0.341862	0.371534	0.575859				716.781	989.549	163.161	1597.14
0.64_200.0682m/z	L-CARNITINE	OL2a	200.0682m/z	0.59133	0.545675	0.00396389	17411	14775	20297.9	41218.6	0.8486	1.16581	2.36739	0.471286	0.475506	1.44222	0.492253	0.187315	0.144525	77.7178	134.513	7.79573	0	1.73079	0.100308	0	0.0574329	0.0512528	0.0568137	0.492253	0.187315	0.144525	77.7178	134.513	7.79573	0	1.73079	0.100308	0	1.99508	1.70364	2.44861				486.971	0	0	161.46
0.64_74.0600m/z	L-Lysine	OL2a	74.0600m/z	0.243589	0.346309	0.00319824	798.124	522.771	516.513	18.8157	0.655	0.647159	0.0235749	0.140951	0.132607	0.26144	0.723853	0.547558	0.0920156	15904.7	15268.9	14994.3	12646.2	0.960021	0.942757	0.795121	0.241294	0.228316	0.409649	0.723853	0.547558	0.0920156	15904.7	15268.9	14994.3	12646.2	0.960021	0.942757	0.795121	0.170396	0.0985507	0.152477				2821.29	2589.34	1652.97	4250.12
0.64_76.0393m/z	Glycine	OL2a	76.0393m/z	0.279172	0.268313	0.0100528	1008.21	627.622	586.706	35.1791	0.622513	0.58193	0.0348928	0.165525	0.15304	0.287512	0.738859	0.115347	0.80395	13495.7	13166.1	17399.2	13061.6	0.975574	1.28923	0.967831	0.19339	0.416366	0.238634	0.738859	0.115347	0.80395	13495.7	13166.1	17399.2	13061.6	0.975574	1.28923	0.967831	0.169988	0.0538923	0.111878				4648.55	1524.27	1372.99	13196.4
0.66_123.0302m/z	Allantoin	OL2a	123.0302m/z	#DIV/0!	#DIV/0!	#DIV/0!	0	0	0	0	#DIV/0!	#DIV/0!	#DIV/0!	0	0	0	0.346403	0.172175	0.164873	2218.28	3049.19	5170.2	5302.79	1.37457	2.33072	2.3905	0.237398	0.35712	0.394507	0.346403	0.172175	0.164873	2218.28	3049.19	5170.2	5302.79	1.37457	2.33072	2.3905	0	0	0				0	0	0	0
0.66_156.0420m/z	Betaine	OL2a	156.0420m/z	0.24511	0.516439	0.00941781	70272.9	56424.5	65262.4	113436	0.802934	0.928699	1.61422	0.967897	0.555212	1.91815	0.0639065	0.00476369	0.0227999	2159.86	1406.34	731.957	974.168	0.651125	0.33889	0.451032	0.235258	0.265804	0.252107	0.0639065	0.00476369	0.0227999	2159.86	1406.34	731.957	974.168	0.651125	0.33889	0.451032	1.44077	2.1254	2.52605				3426.3	2006.2	14723	1770.8
0.66_175.0575m/z	L-Arabitol	OL2a	175.0575m/z	#DIV/0!	0.355918	#DIV/0!	0	0	11.6981	0	#DIV/0!	#DIV/0!	#DIV/0!	0	0.0258499	0	0.0239548	0.0180257	0.00589231	22614.5	15126.6	17035.8	14744.3	0.668888	0.753312	0.651983	0.774558	0.511947	0.652083	0.0239548	0.0180257	0.00589231	22614.5	15126.6	17035.8	14744.3	0.668888	0.753312	0.651983	0.196933	0.144548	0.181594				376.973	0	7.57071	662.678
0.66_198.0847m/z	L-Citrulline	OL2a	198.0847m/z	#DIV/0!	#DIV/0!	#DIV/0!	0	0	0	0	#DIV/0!	#DIV/0!	#DIV/0!	0	0	0	0.0191991	0.0118012	0.00154809	13970.7	6451.89	8197.91	5775.19	0.461817	0.586794	0.41338	0.781829	0.527794	0.680252	0.0191991	0.0118012	0.00154809	13970.7	6451.89	8197.91	5775.19	0.461817	0.586794	0.41338	0	0.0393037	0.0637652				0	14.4656	0	0
0.66_325.1124m/z	SUCROSE	OL2a	325.1124m/z	#DIV/0!	#DIV/0!	#DIV/0!	0	0	0	0	#DIV/0!	#DIV/0!	#DIV/0!	0	0	0	0.161832	0.113837	0.0146347	8999.38	5807.07	6101.95	4840.71	0.645274	0.678041	0.537894	0.471009	0.354821	0.461438	0.161832	0.113837	0.0146347	8999.38	5807.07	6101.95	4840.71	0.645274	0.678041	0.537894	0	0	0				0	188.928	0	0
0.68_111.0892m/z	PUTRESCINE	OL2a	111.0892m/z	0.000389482	0.000104656	0.000151454	909.711	339.756	218.874	147.271	0.373477	0.240597	0.161888	0.228924	0.206358	0.264157	#DIV/0!	#DIV/0!	#DIV/0!	0	0	0	0	#DIV/0!	#DIV/0!	#DIV/0!	0	0	0	#DIV/0!	#DIV/0!	#DIV/0!	0	0	0	0	#DIV/0!	#DIV/0!	#DIV/0!	0.0590665	0.0463271	0.104007				0	0	0	0
0.68_123.0651m/z	ERYTHRITOL	OL2a	123.0651m/z	#DIV/0!	#DIV/0!	#DIV/0!	0	0	0	0	#DIV/0!	#DIV/0!	#DIV/0!	0	0	0	0.872884	0.643231	0.175908	13359.8	13717.7	12930.8	11647.4	1.02679	0.967894	0.871831	0.280423	0.165622	0.280204	0.872884	0.643231	0.175908	13359.8	13717.7	12930.8	11647.4	1.02679	0.967894	0.871831	0	0	0				164.358	0	0	465.272
0.68_129.0657m/z	Glutamine	OL2a	129.0657m/z	0.490204	0.483177	0.0302805	9115.07	7411.28	6711.16	3620.13	0.81308	0.736271	0.397159	0.369667	0.431462	0.668735	0.966325	0.840507	0.612849	99875.2	99442.7	97848.8	106611	0.99567	0.979711	1.06744	0.581609	0.554496	0.732367	0.966325	0.840507	0.612849	99875.2	99442.7	97848.8	106611	0.99567	0.979711	1.06744	0.44903	0.303214	0.588746				5083.65	5906.63	1567.66	9547.91
0.68_170.0325m/z	Creatine	OL2a	170.0325m/z	0.734684	0.334908	0.0027337	19475.7	21053.3	25111	64004.6	1.08101	1.28935	3.28639	0.38812	0.591611	1.98057	0.0159916	0.0295548	0.0517067	17028.4	11560.2	11481.5	10722.5	0.678879	0.674255	0.629685	0.661686	0.484974	0.576592	0.0159916	0.0295548	0.0517067	17028.4	11560.2	11481.5	10722.5	0.678879	0.674255	0.629685	3.71021	3.55444	3.85296				74.586	0	0	141.841
0.68_176.0405m/z	Creatine	OL2a	176.0405m/z	0.920459	0.34784	0.00824372	78.2517	90.7279	227.369	1148.97	1.15944	2.90561	14.683	0.0655351	0.0900886	0.301887	0.00603499	0.0382089	0.100788	11917.6	7870.22	8394.76	8321.27	0.660383	0.704397	0.69823	0.583039	0.398279	0.428315	0.00603499	0.0382089	0.100788	11917.6	7870.22	8394.76	8321.27	0.660383	0.704397	0.69823	0.586471	0.537658	0.591959				43.7524	0	0	0
0.68_181.0330m/z	Allantoin	OL2a	181.0330m/z	0.473966	0.326835	0.437426	412.168	253.438	186.065	253.82	0.61489	0.451429	0.615817	0.111997	0.117259	0.112035	0.43337	0.0340807	0.0436405	9904.54	7990.2	7365.1	6856.54	0.80672	0.743608	0.692262	0.367104	0.344776	0.39558	0.43337	0.0340807	0.0436405	9904.54	7990.2	7365.1	6856.54	0.80672	0.743608	0.692262	0.111805	0.088548	0.0845911				61.1397	0	0	480.382
0.68_221.1857m/z	N,N,N-TRIMETHYLLYSINE	OL2a	221.1857m/z	0.835887	0.222501	0.0979075	4037.17	3532.8	1403.94	360.591	0.875069	0.347754	0.0893179	0.311251	0.382775	0.530421	0.355918	0.51601	0.906642	199.407	0	704.716	167.549	0	3.53406	0.840237	0.116711	0.164542	0.087185	0.355918	0.51601	0.906642	199.407	0	704.716	167.549	0	3.53406	0.840237	0.271135	0	0				0	0	0	0
0.68_227.1248m/z	Creatinine	OL2a	227.1248m/z	0.634401	0.444773	0.158072	286.12	596.593	493.112	1702.61	2.08512	1.72345	5.9507	0.149301	0.113684	0.325187	0.549987	0.767805	0.127817	12040.2	8515.92	10831.8	6275.54	0.70729	0.899636	0.521215	0.522775	0.345165	0.490203	0.549987	0.767805	0.127817	12040.2	8515.92	10831.8	6275.54	0.70729	0.899636	0.521215	0.636255	0.212468	0.352447				0	0	18.0253	0
0.68_258.2366m/z	N1-ACETYLSPERMINE	OL2a	258.2366m/z	0.448329	0.144318	0.203982	461.195	753.57	114.227	142.499	1.63395	0.247677	0.308979	0.150074	0.128422	0.153164	#DIV/0!	#DIV/0!	#DIV/0!	0	0	0	0	#DIV/0!	#DIV/0!	#DIV/0!	0	0	0	#DIV/0!	#DIV/0!	#DIV/0!	0	0	0	0	#DIV/0!	#DIV/0!	#DIV/0!	0.0920075	0.0508549	0.095922				0	0	0	0
0.68_92.0473n	Glycerol	OL2a	92.0473n	0.0118889	0.0120585	0.232954	104251	72096.6	73032.6	120407	0.691566	0.700543	1.15497	1.64939	1.35551	1.06521	0.422409	0.581489	0.346006	215555	178055	253708	164901	0.826032	1.177	0.765005	1.61914	1.49999	1.19742	0.422409	0.581489	0.346006	215555	178055	253708	164901	0.826032	1.177	0.765005	0.45923	0.376664	0.357806				7278.13	3617.98	6327.96	12269.7
0.7_113.1072m/z	N-ACETYLPUTRESCINE	OL2a	113.1072m/z	0.842423	0.201091	0.40727	257334	303056	77769.7	134759	1.17768	0.302213	0.523674	3.04308	3.28385	3.1211	0.355918	0.355918	0.355918	0	21.785	19.8026	17.3428	#DIV/0!	#DIV/0!	#DIV/0!	0.0360832	0.0309345	0.0315119	0.355918	0.355918	0.355918	0	21.785	19.8026	17.3428	#DIV/0!	#DIV/0!	#DIV/0!	0.119521	0.114362	0.132405				614.744	301.29	2552.46	467.171
0.7_115.0632n	L-Proline	OL2a	115.0632n	0.46536	0.230599	0.0126495	1.17168e+06	935661	729324	290283	0.798564	0.62246	0.24775	4.27896	4.95871	8.6151	0.0267141	0.012624	0.0229547	7.24483e+06	6.04581e+06	5.46072e+06	5.4663e+06	0.834499	0.75374	0.754511	9.69662	9.15849	9.64178	0.0267141	0.012624	0.0229547	7.24483e+06	6.04581e+06	5.46072e+06	5.4663e+06	0.834499	0.75374	0.754511	7.35711	1.86493	1.77886				116093	217741	17755.4	260112
0.7_136.0481m/z	Creatinine	OL2a	136.0481m/z	0.787188	0.447414	0.131558	3007.16	2792.77	3602.45	4965.44	0.928705	1.19796	1.6512	0.161083	0.18771	0.370669	0.0275632	0.0162539	0.0279636	30115.6	22551.6	23666.5	21698.3	0.748836	0.785855	0.720499	0.763831	0.549816	0.668312	0.0275632	0.0162539	0.0279636	30115.6	22551.6	23666.5	21698.3	0.748836	0.785855	0.720499	0.663731	0.610923	0.911638				1368.9	109.239	32.8394	1895.64
0.7_176.0083m/z	Citric acid	OL2a	176.0083m/z	0.515172	0.823038	0.000592302	15827.2	11708.4	14807.6	36359.4	0.739762	0.935575	2.29727	0.572535	0.397771	1.36188	0.515364	0.800519	0.895465	1276.01	1656.68	1133.2	1195.91	1.29833	0.888079	0.93723	0.144103	0.102915	0.142775	0.515364	0.800519	0.895465	1276.01	1656.68	1133.2	1195.91	1.29833	0.888079	0.93723	1.21444	0.773235	0.575879				0	0	0	0
0.7_188.1154m/z	N-ALPHA-ACETYLLYSINE	OL2a	188.1154m/z	0.416649	0.427324	0.0442444	5855.82	4207.08	3960.66	1161.82	0.718444	0.676362	0.198405	0.35336	0.357143	0.611804	0.546932	0.572824	0.565412	363.321	549.244	248.13	514.865	1.51173	0.68295	1.41711	0.0858491	0.0639176	0.105499	0.546932	0.572824	0.565412	363.321	549.244	248.13	514.865	1.51173	0.68295	1.41711	0.0696407	0.0336629	0				0	0	0	0
0.7_260.0527m/z	N-Acetyl-D-glucosamine	OL2a	260.0527m/z	0.0217273	0.00242903	0.0306835	6669.2	3710.09	4148.45	5066.82	0.556303	0.622031	0.759735	0.493806	0.388527	0.358319	0.355918	0.782723	0.355918	152.313	0	210.333	0	0	1.38093	0	0.102211	0.0769135	0.0936088	0.355918	0.782723	0.355918	152.313	0	210.333	0	0	1.38093	0	0.682815	0.542866	0.854348				0	209.777	0	537.202
0.72_113.0589n	Creatinine	OL2a	113.0589n	0.541172	0.875081	0.292252	64425.8	56894.3	62597.7	91459.8	0.883099	0.971625	1.41962	0.686829	0.6218	1.38598	0.142706	0.0794994	0.00414261	142445	111397	115443	103573	0.782033	0.810437	0.727107	1.4741	1.09232	1.45521	0.142706	0.0794994	0.00414261	142445	111397	115443	103573	0.782033	0.810437	0.727107	1.84948	1.36728	2.54748				26724.8	15263.2	3117.04	30583.4
0.72_115.0632n	L-Proline	OL2a	115.0632n	0.290342	0.325548	0.125029	61051	47671	52654.5	75725.6	0.78084	0.862468	1.24037	0.949908	0.727286	1.04308	0.0293981	0.0062768	0.0323701	417406	343088	305436	323084	0.821954	0.731749	0.774029	2.40061	2.31665	2.21334	0.0293981	0.0062768	0.0323701	417406	343088	305436	323084	0.821954	0.731749	0.774029	1.18215	0.90916	1.32339				3817.73	1299.84	2082.68	6528.33
0.72_213.0269m/z	N-ACETYLASPARAGINE	OL2a	213.0269m/z	0.475993	0.256348	0.553042	474.19	307.247	189.256	270.881	0.64794	0.399114	0.57125	0.114766	0.127248	0.13696	0.834086	0.514838	0.333451	4834.2	4579.71	4086.51	3621.9	0.947356	0.845332	0.749223	0.206877	0.203007	0.244007	0.834086	0.514838	0.333451	4834.2	4579.71	4086.51	3621.9	0.947356	0.845332	0.749223	0.854602	0.0965346	0				0	136.588	0	51.0805
0.72_265.1113m/z	THIAMINE	OL2a	265.1113m/z	0.770362	0.661222	0.419972	170239	193813	191023	252339	1.13847	1.12208	1.48226	1.83752	1.48057	2.3174	0.240731	0.92841	0.914856	25520.9	10189.2	24330.8	26983.3	0.399248	0.953365	1.0573	0.980473	0.629958	0.490938	0.240731	0.92841	0.914856	25520.9	10189.2	24330.8	26983.3	0.399248	0.953365	1.0573	3.8277	0.893965	2.72968				0	0	0	0
0.72_98.0600m/z	L-Proline	OL2a	98.0600m/z	0.279073	0.0452266	0.014186	2205.53	1717.5	1363.87	1063.36	0.778724	0.618387	0.482133	0.187771	0.215275	0.308993	0.374807	0.605225	0.0192046	11481.2	10571.2	11130.4	9667.68	0.920736	0.969447	0.842043	0.25048	0.128731	0.31181	0.374807	0.605225	0.0192046	11481.2	10571.2	11130.4	9667.68	0.920736	0.969447	0.842043	0.267561	0.0454897	0.196345				2780.48	2023.67	2325.93	3452.71
0.74_103.1229m/z	CADAVERINE	OL2a	103.1229m/z	0.527397	0.576633	0.747031	489.08	392.749	553.516	412.443	0.803038	1.13175	0.843304	0.0831903	0.0659792	0.0712071	#DIV/0!	#DIV/0!	#DIV/0!	0	0	0	0	#DIV/0!	#DIV/0!	#DIV/0!	0	0	0	#DIV/0!	#DIV/0!	#DIV/0!	0	0	0	0	#DIV/0!	#DIV/0!	#DIV/0!	0.417624	0.381988	0.37162				0	0	0	0
0.74_113.0208m/z	GALACTOSE	OL2a	113.0208m/z	0.670068	0.550753	0.712874	1782.91	1103.25	990.379	2303.44	0.618793	0.555484	1.29195	0.263432	0.234065	0.256659	0.355918	0.355918	0.355918	0	24.7454	20.2076	24.3757	#DIV/0!	#DIV/0!	#DIV/0!	0.0411082	0.0309651	0.031047	0.355918	0.355918	0.355918	0	24.7454	20.2076	24.3757	#DIV/0!	#DIV/0!	#DIV/0!	0.146589	0.181276	0.109143				179.101	0	0	260.73
0.74_117.0789n	5-AMINOPENTANOATE	OL2a	117.0789n	0.311516	0.676147	0.279467	2172.71	2559.94	2001.57	6486.24	1.17822	0.921232	2.98532	0.164262	0.139185	0.568407	0.454032	0.123477	0.502265	31526.9	29405.1	27313	29087.1	0.932701	0.866339	0.922613	0.356836	0.437314	0.39482	0.454032	0.123477	0.502265	31526.9	29405.1	27313	29087.1	0.932701	0.866339	0.922613	0.555596	0.587828	1.24943				4627.23	2182.67	2920.77	7249.76
0.74_130.0862m/z	Pipecolic acid	OL2a	130.0862m/z	0.503546	0.1918	0.0173076	6184.03	5228.37	4686.43	2416.38	0.845462	0.757828	0.390746	0.265846	0.298901	0.560407	0.44278	0.0646963	0.00805101	36273.6	32195.9	30256	26876.8	0.887586	0.834106	0.740946	0.536965	0.522562	0.708857	0.44278	0.0646963	0.00805101	36273.6	32195.9	30256	26876.8	0.887586	0.834106	0.740946	0.558243	0.246515	0.389323				3361.74	3555.88	2706.99	4592.29
0.74_171.1490m/z	N,N,N-TRIMETHYLLYSINE	OL2a	171.1490m/z	0.0228173	0.014388	0.0229768	5626.76	7315.99	8227.15	8057.21	1.30021	1.46215	1.43195	0.37247	0.392008	0.447357	0.997374	0.349113	0.314121	7510.28	7514.55	8583.52	8565.6	1.00057	1.1429	1.14052	0.160228	0.221212	0.231285	0.997374	0.349113	0.314121	7510.28	7514.55	8583.52	8565.6	1.00057	1.1429	1.14052	1.49192	1.66196	3.12248				11143.3	11410.5	10361	12456.1
0.74_172.0846n	Prolyl-glycine	OL2a	172.0846n	0.0842691	0.00512123	0.0278198	12897.4	8471.02	6891.95	3801.73	0.656802	0.534369	0.294768	0.580226	0.600458	0.86206	0.91304	0.522419	0.685186	37378.8	37903	33970.8	35183.8	1.01402	0.908827	0.941277	0.404487	0.435991	0.461697	0.91304	0.522419	0.685186	37378.8	37903	33970.8	35183.8	1.01402	0.908827	0.941277	0.725069	0.495628	0.40377				2750.09	4887.31	274.967	2359.7
0.74_184.1209m/z	SPERMIDINE	OL2a	184.1209m/z	0.0012719	0.000582157	0.041706	17926	10809.2	10258.1	13711.9	0.60299	0.572245	0.764914	0.801887	0.67855	0.575924	0.79591	0.787336	0.964112	4138.35	3838.91	3877.14	4189.82	0.927641	0.93688	1.01244	0.205089	0.17281	0.181796	0.79591	0.787336	0.964112	4138.35	3838.91	3877.14	4189.82	0.927641	0.93688	1.01244	1.20162	1.05619	1.34965				0	0	0	0
0.74_189.1232m/z	N-ALPHA-ACETYLLYSINE	OL2a	189.1232m/z	0.934292	0.00138526	0.15525	1323.47	1356.58	493.211	494.571	1.02501	0.372664	0.373691	0.121437	0.223185	0.249169	0.816542	0.425533	0.276728	4898.57	4589.11	4078.18	3691.43	0.936828	0.832525	0.753574	0.214238	0.196328	0.223043	0.816542	0.425533	0.276728	4898.57	4589.11	4078.18	3691.43	0.936828	0.832525	0.753574	0.142997	0.20008	0				0	0	0	59.604
0.74_204.0864m/z	2-ACETAMIDO-2-DEOXY-BETA-D-GLUCOSYLAMINE	OL2a	204.0864m/z	0.479635	0.594059	0.105292	3651.95	2194.46	2416.45	608.298	0.600901	0.661688	0.166568	0.340018	0.3334	0.481878	0.846447	0.535026	0.613789	36642.6	37610.4	32124.8	39432.4	1.02641	0.876708	1.07614	0.413097	0.511611	0.264285	0.846447	0.535026	0.613789	36642.6	37610.4	32124.8	39432.4	1.02641	0.876708	1.07614	0.607008	0.111193	0.173327				730.311	2013.25	1799.48	1447.9
0.74_301.1138m/z	XYLOSE	OL2a	301.1138m/z	0.218926	0.205232	0.0343429	2074.76	920.116	700.964	0	0.443481	0.337853	0	0.288688	0.269032	0.409034	0.243677	0.0658048	0.0181086	3117.51	1906.27	984.314	323.723	0.611472	0.315737	0.10384	0.284799	0.313437	0.37977	0.243677	0.0658048	0.0181086	3117.51	1906.27	984.314	323.723	0.611472	0.315737	0.10384	0	0	0				0	0	0	0
0.74_352.0544m/z	L-Glutathione reduced	OL2a	352.0544m/z	0.0522071	0.744793	0.0137409	30730.8	17578.9	25626.6	11179	0.572029	0.833906	0.363773	1.01832	0.863985	1.26431	0.355918	0.355918	#DIV/0!	0	13.5208	85.2375	0	#DIV/0!	#DIV/0!	#DIV/0!	0.0267556	0.0638465	0	0.355918	0.355918	#DIV/0!	0	13.5208	85.2375	0	#DIV/0!	#DIV/0!	#DIV/0!	1.10962	0.237736	1.41518				0	0	0	30.9238
0.77_110.0270m/z	Hypotaurine	OL2a	110.0270m/z	#DIV/0!	#DIV/0!	#DIV/0!	0	0	0	0	#DIV/0!	#DIV/0!	#DIV/0!	0	0	0	0.130959	0.0579663	0.268701	544.365	205.859	148.47	268.172	0.378164	0.27274	0.492634	0.154254	0.131139	0.117539	0.130959	0.0579663	0.268701	544.365	205.859	148.47	268.172	0.378164	0.27274	0.492634	0.0395365	0.0459708	0.0584984				0	0	0	0
0.77_123.1204m/z	N1-ACETYLSPERMINE	OL2a	123.1204m/z	#DIV/0!	#DIV/0!	0.120108	0	0	0	125.033	#DIV/0!	#DIV/0!	#DIV/0!	0	0	0.0916408	#DIV/0!	#DIV/0!	#DIV/0!	0	0	0	0	#DIV/0!	#DIV/0!	#DIV/0!	0	0	0	#DIV/0!	#DIV/0!	#DIV/0!	0	0	0	0	#DIV/0!	#DIV/0!	#DIV/0!	0.84016	0.655028	1.36401				0	0	0	0
0.77_126.0661m/z	5-Methylcytosine hydrochloride	OL2a	126.0661m/z	0.617828	0.325181	0.355918	35.5958	62.2249	94.5797	0	1.7481	2.65705	0	0.048512	0.0451111	0.0515561	0.881855	0.031475	0.0683775	2428.08	2360.42	1891.3	1846.5	0.972134	0.77893	0.760477	0.123107	0.159231	0.167594	0.881855	0.031475	0.0683775	2428.08	2360.42	1891.3	1846.5	0.972134	0.77893	0.760477	0.0685533	0.0189995	0.0648821				290.376	74.8659	214.864	361.638
0.77_131.1179m/z	N-ACETYLPUTRESCINE	OL2a	131.1179m/z	0.00943497	0.00212743	0.00100075	13952.4	6307.61	4166.86	2345.67	0.452079	0.298647	0.168119	0.808599	0.763357	1.02076	0.756213	0.675577	0.591097	11016.2	11739.4	11915.7	10027.6	1.06564	1.08165	0.910258	0.280237	0.263751	0.270279	0.756213	0.675577	0.591097	11016.2	11739.4	11915.7	10027.6	1.06564	1.08165	0.910258	0.2346	0.185052	0.273624				219.865	118.545	244.135	205.199
0.77_153.0424n	3-amino-4-hydroxybenzoic acid	OL2a	153.0424n	0.807087	0.727462	0.982364	5716.14	5161.3	4885.02	5758.81	0.902933	0.854601	1.00746	0.301561	0.308736	0.269417	0.455525	0.125195	0.171352	76586.5	66332	54758.4	60655.5	0.866106	0.714987	0.791987	0.855379	0.990887	0.862662	0.455525	0.125195	0.171352	76586.5	66332	54758.4	60655.5	0.866106	0.714987	0.791987	0.221751	0.413267	0.614812				3408.11	2168.23	7450.52	4873.85
0.77_187.0000m/z	3-Hydroxyglutarate	OL2a	187.0000m/z	0.127226	0.0148628	0.0341179	339.083	205.474	91.3805	78.7645	0.605968	0.269493	0.232286	0.0996713	0.118801	0.144913	0.136113	0.483913	0.684252	25304.3	36602.2	17841.4	28128.8	1.44648	0.705072	1.11162	0.859978	0.631601	0.508315	0.136113	0.483913	0.684252	25304.3	36602.2	17841.4	28128.8	1.44648	0.705072	1.11162	0.295519	0.12564	0.157358				1177.22	667.747	0	11735.2
0.77_200.0757m/z	S-ADENOSYLMETHIONINE	OL2a	200.0757m/z	0.610829	0.071522	0.0507609	559.587	370	97.5375	49.3097	0.661201	0.174303	0.0881181	0.130436	0.161854	0.20119	0.583366	0.184821	0.314879	203.899	104.468	0	46.2465	0.512351	0	0.22681	0.0900748	0.0937653	0.0894277	0.583366	0.184821	0.314879	203.899	104.468	0	46.2465	0.512351	0	0.22681	0.575853	0.506872	0.652728				0	0	23.2725	101.655
0.77_202.1071m/z	Norepinephrine	OL2a	202.1071m/z	0.761882	0.0700908	0.9798	991.103	1136.14	522.794	1006.04	1.14634	0.527487	1.01507	0.141611	0.152073	0.158979	0.447621	0.132356	0.0788192	12007.8	8905.36	6384.19	5357.27	0.741629	0.531668	0.446147	0.45651	0.49739	0.561001	0.447621	0.132356	0.0788192	12007.8	8905.36	6384.19	5357.27	0.741629	0.531668	0.446147	0.223127	0.19513	0.283911				239.067	1077.88	410.841	689.983
0.77_220.0813m/z	O-Succinyl-L-homoserine	OL2a	220.0813m/z	0.355918	#DIV/0!	0.259429	0	129.415	0	255.181	#DIV/0!	#DIV/0!	#DIV/0!	0.0969241	0	0.11459	0.712986	0.444744	0.229414	1873.37	1646.64	1297.14	1049.14	0.878972	0.692408	0.56003	0.154084	0.172692	0.196649	0.712986	0.444744	0.229414	1873.37	1646.64	1297.14	1049.14	0.878972	0.692408	0.56003	0.175402	0.245957	0.327886				0	0	0	63.4075
0.77_304.0528m/z	Sedoheptulose 7-phosphate	OL2a	304.0528m/z	#DIV/0!	#DIV/0!	#DIV/0!	0	0	0	0	#DIV/0!	#DIV/0!	#DIV/0!	0	0	0	0.205235	0.322351	0.0418482	26014.5	20854.7	20290.3	16975.6	0.801656	0.77996	0.652545	0.564214	0.522043	0.690469	0.205235	0.322351	0.0418482	26014.5	20854.7	20290.3	16975.6	0.801656	0.77996	0.652545	0	0	0				0	0	0	195.512
0.78_133.0374n	L-Aspartic acid	OL2a	133.0374n	0.579578	0.317673	0.00462911	125534	109417	87725.5	19399.2	0.871616	0.698821	0.154534	1.1947	1.52565	3.03582	0.923598	0.145495	0.401789	6962.6	7009.11	5466.29	6502.99	1.00668	0.785093	0.93399	0.0961416	0.25893	0.147372	0.923598	0.145495	0.401789	6962.6	7009.11	5466.29	6502.99	1.00668	0.785093	0.93399	1.80189	0.316439	0.384405				1109.62	3852.93	647.121	1599.26
0.78_133.0607m/z	Ureidopropionic acid	OL2a	133.0607m/z	0.222234	0.120192	0.0299378	976.087	642.151	556.315	208.437	0.657883	0.569945	0.213543	0.15213	0.140167	0.249707	0.875928	0.0725758	0.813073	668.761	694.124	432.07	631.174	1.03793	0.646075	0.943797	0.0752741	0.10412	0.0758339	0.875928	0.0725758	0.813073	668.761	694.124	432.07	631.174	1.03793	0.646075	0.943797	0.156986	0.0571073	0.0629256				123.934	48.0315	0	150.43
0.78_213.0156m/z	D-Ribose-5-phosphate	OL2a	213.0156m/z	0.053591	0.0725246	0.01033	5071.25	2598.65	2451.49	756.545	0.512429	0.483409	0.149183	0.768358	2.37549	0.892172	0.346688	0.326374	0.0292445	44067.2	36144.8	131756	30996.6	0.820221	2.98989	0.703395	0.741859	0.712386	0.647041	0.346688	0.326374	0.0292445	44067.2	36144.8	131756	30996.6	0.820221	2.98989	0.703395	0.849472	0.8428	0.860005				967.412	19.4098	0	1392.74
0.8_156.0654m/z	Nicotinic acid	OL2a	156.0654m/z	0.131504	0.609286	0.882522	1663.31	787.893	1408.2	1569.96	0.47369	0.846629	0.943875	0.624278	0.541753	0.642818	0.369576	0.107698	0.113814	51830.4	28101	10306.7	11208.4	0.542171	0.198854	0.216251	1.39007	0.975922	1.17414	0.369576	0.107698	0.113814	51830.4	28101	10306.7	11208.4	0.542171	0.198854	0.216251	0.407794	0.373039	0.433594				2106.33	1095.43	2312.92	3063.15
0.8_172.9846m/z	Malic acid	OL2a	172.9846m/z	0.621123	0.265084	0.0431004	18751.1	14557.3	9166.97	3149.43	0.776345	0.488878	0.16796	0.654857	0.544331	0.597579	0.855165	0.22779	0.813002	8628.06	9014.65	11145.9	9029.24	1.04481	1.29182	1.0465	0.489911	0.486139	0.540967	0.855165	0.22779	0.813002	8628.06	9014.65	11145.9	9029.24	1.04481	1.29182	1.0465	0.56669	0.584235	0.382522				0	453.525	0	190.544
0.8_187.1075m/z	6-HYDROXYDOPAMINE	OL2a	187.1075m/z	0.0949585	0.0814204	0.0239404	2282.94	1266.25	1035.65	602.167	0.554657	0.45365	0.263769	0.336393	0.311962	0.36226	0.592461	0.468336	0.428774	10786.4	9592.04	8900.2	9144.85	0.889274	0.825134	0.847815	0.406898	0.275239	0.362115	0.592461	0.468336	0.428774	10786.4	9592.04	8900.2	9144.85	0.889274	0.825134	0.847815	0.391054	0.440538	0.412542				345.172	536.729	128.581	279.442
0.8_202.0707m/z	O-Succinyl-L-homoserine	OL2a	202.0707m/z	0.0849336	0.546314	0.554909	380.145	59.516	500.074	242.772	0.156561	1.31548	0.63863	0.590238	0.478933	0.558528	0.77464	0.848192	0.00389827	16873.5	17303.5	15935.5	25512.4	1.02548	0.944409	1.51198	0.606432	0.397847	0.502924	0.77464	0.848192	0.00389827	16873.5	17303.5	15935.5	25512.4	1.02548	0.944409	1.51198	0.60516	0.574422	0.536757				244.977	0	422.383	312.801
0.8_229.1180m/z	glutamyl-valine	OL2a	229.1180m/z	0.400437	0.0513113	0.00790518	6829.42	5804.11	4689.15	1619.78	0.849869	0.68661	0.237176	1.28294	1.26441	1.43927	0.156647	0.00858098	7.28494e-05	201312	153352	114079	100084	0.761762	0.566676	0.497158	2.00403	1.33655	1.64209	0.156647	0.00858098	7.28494e-05	201312	153352	114079	100084	0.761762	0.566676	0.497158	1.67903	1.5295	1.80646				265.5	747.888	0	810.431
0.8_89.0232m/z	Ascorbic acid	OL2a	89.0232m/z	0.96172	0.355918	0.355918	19.6239	18.282	0	0	0.931618	0	0	0.166934	0.264784	0.186758	0.437445	0.256122	0.370468	2447.85	2203.2	2913.8	2238.61	0.900057	1.19035	0.914523	0.187839	0.135095	0.160443	0.437445	0.256122	0.370468	2447.85	2203.2	2913.8	2238.61	0.900057	1.19035	0.914523	0.208032	0.209153	0.223703				0	0	0	42.5241
0.82_129.1022m/z	L-Lysine	OL2a	129.1022m/z	0.28285	0.282909	0.488676	2250.34	1767.96	1663.65	1904.93	0.785639	0.739287	0.846508	0.14798	0.190694	0.175941	0.126689	0.147666	0.0216974	4354.66	3392.84	3248.47	2937.08	0.779129	0.745975	0.674468	0.247958	0.213264	0.236716	0.126689	0.147666	0.0216974	4354.66	3392.84	3248.47	2937.08	0.779129	0.745975	0.674468	0.193856	0.190021	0.183466				865.931	731.27	561.16	919.742
0.82_176.1028m/z	L-Citrulline	OL2a	176.1028m/z	#DIV/0!	#DIV/0!	#DIV/0!	0	0	0	0	#DIV/0!	#DIV/0!	#DIV/0!	0.0949671	0.10031	0.101144	0.998712	0.209488	0.626762	945.839	946.342	535.414	790.77	1.00053	0.566073	0.836052	0.1636	0.124958	0.137327	0.998712	0.209488	0.626762	945.839	946.342	535.414	790.77	1.00053	0.566073	0.836052	0.110009	0.0941267	0.108007				0	0	0	0
0.82_202.0142m/z	S-CARBOXYMETHYLCYSTEINE	OL2a	202.0142m/z	#DIV/0!	#DIV/0!	#DIV/0!	0	0	0	0	#DIV/0!	#DIV/0!	#DIV/0!	0.113215	0	0.124255	#DIV/0!	#DIV/0!	0.355918	0	0	0	200.902	#DIV/0!	#DIV/0!	#DIV/0!	0	0	0	#DIV/0!	#DIV/0!	0.355918	0	0	0	200.902	#DIV/0!	#DIV/0!	#DIV/0!	0.0494181	0.0267113	0.0621662				0	0	0	0
0.82_214.0109m/z	N-ACETYLASPARTATE	OL2a	214.0109m/z	0.691892	0.850307	0.0701301	149699	184533	132289	16436	1.23269	0.883703	0.109793	0.912201	0.943347	1.47298	0.311068	0.31336	0.00449145	329.519	241.697	1812.12	141.037	0.733484	5.49929	0.428009	1.91247	1.70581	2.24574	0.311068	0.31336	0.00449145	329.519	241.697	1812.12	141.037	0.733484	5.49929	0.428009	2.07132	0.991345	1.00046				4.89633	41.1024	0	1.61714
0.84_106.0498m/z	L-Serine	OL2a	106.0498m/z	0.907277	0.566628	0.0290669	6531.31	6222.63	5146.16	2248.8	0.952738	0.787922	0.344312	0.681009	0.738209	0.700451	0.0489963	0.0412611	0.0561784	41812.3	34647.6	33745.4	33245.2	0.828647	0.807069	0.795105	0.934915	0.620589	0.780053	0.0489963	0.0412611	0.0561784	41812.3	34647.6	33745.4	33245.2	0.828647	0.807069	0.795105	0.725944	0.76748	0.800066				620.25	435.464	24.5479	1261.81
0.84_637.1558m/z	L-Glutathione reduced	OL2a	637.1558m/z	0.372746	0.287506	0.142418	5631.15	2127.52	1406.1	0	0.377812	0.249701	0	0.425789	0.390955	0.485806	#DIV/0!	#DIV/0!	#DIV/0!	0	0	0	0	#DIV/0!	#DIV/0!	#DIV/0!	0.450965	0.332988	0.452672	#DIV/0!	#DIV/0!	#DIV/0!	0	0	0	0	#DIV/0!	#DIV/0!	#DIV/0!	0.274499	0.322596	0				0	0	0	0
0.86_100.0214m/z	HOMOCYSTEINE THIOLACTONE	OL2a	100.0214m/z	0.368712	0.65541	0.198472	646.393	204.197	1073.91	1974.44	0.315902	1.66139	3.05455	0.240587	0.748162	0.300542	0.351352	0.295475	0.219537	6248.74	3922.26	14809.6	3304.18	0.627688	2.37001	0.528775	0.277235	0.371237	0.251026	0.351352	0.295475	0.219537	6248.74	3922.26	14809.6	3304.18	0.627688	2.37001	0.528775	0.290119	0.23536	0.257016				354.001	219.16	601.393	552.515
0.86_293.0601m/z	DL-Homocysteine	OL2a	293.0601m/z	#DIV/0!	#DIV/0!	#DIV/0!	0	0	0	0	#DIV/0!	#DIV/0!	#DIV/0!	0	0	0	#DIV/0!	#DIV/0!	#DIV/0!	0	0	0	0	#DIV/0!	#DIV/0!	#DIV/0!	0.168598	0.145525	0.169236	#DIV/0!	#DIV/0!	#DIV/0!	0	0	0	0	#DIV/0!	#DIV/0!	#DIV/0!	0	0	0				0	0	0	0
0.86_84.0437m/z	Threonine	OL2a	84.0437m/z	0.355918	#DIV/0!	#DIV/0!	0	0.0167362	0	0	#DIV/0!	#DIV/0!	#DIV/0!	0	0	0	#DIV/0!	#DIV/0!	#DIV/0!	0	0	0	0	#DIV/0!	#DIV/0!	#DIV/0!	0.0994099	0.0858098	0.0997912	#DIV/0!	#DIV/0!	#DIV/0!	0	0	0	0	#DIV/0!	#DIV/0!	#DIV/0!	0	0	0				0	0	0	0
0.88_129.0425n	5-Oxoproline	OL2a	129.0425n	0.0487203	0.0195145	0.0181114	6.35405e+06	5.42875e+06	4.53067e+06	1.74924e+06	0.854377	0.713038	0.275296	8.55792	10.2613	19.5771	0.30014	0.439876	0.695815	488829	447431	451903	471992	0.915311	0.924459	0.965555	1.67826	1.39208	0.776299	0.30014	0.439876	0.695815	488829	447431	451903	471992	0.915311	0.924459	0.965555	7.04442	3.46244	2.19741				122866	38421.1	32951.6	170050
0.88_200.0318m/z	DL-2-Aminoadipic acid	OL2a	200.0318m/z	0.944168	0.941259	0.768609	613.724	598.388	593.955	742.615	0.97501	0.967788	1.21001	0.193048	0.149485	0.207948	0.639819	0.716018	0.924861	3723.58	3226.23	3273.31	3821.67	0.866433	0.879077	1.02634	0.237896	0.187538	0.203348	0.639819	0.716018	0.924861	3723.58	3226.23	3273.31	3821.67	0.866433	0.879077	1.02634	0.188046	0.14793	0.321133				0	0	0	0
0.88_265.1389m/z	Malonyl-carnitine	OL2a	265.1389m/z	#DIV/0!	#DIV/0!	#DIV/0!	0	0	0	0	#DIV/0!	#DIV/0!	#DIV/0!	0.388217	0.454702	0.38769	0.64238	0.772185	0.401758	8348.74	9608.47	8941.5	10053.5	1.15089	1.071	1.2042	0.420209	0.264677	0.348889	0.64238	0.772185	0.401758	8348.74	9608.47	8941.5	10053.5	1.15089	1.071	1.2042	0.399726	0.377263	0.480744				0	0	0	0
0.88_85.0522m/z	PYRIDOXAMINE	OL2a	85.0522m/z	0.144648	0.152071	0.0184445	1828.3	1475.58	1235.15	401.438	0.80708	0.675574	0.219569	0.158107	0.11937	0.200576	#DIV/0!	#DIV/0!	0.355918	0	0	0	13.3804	#DIV/0!	#DIV/0!	#DIV/0!	0.129961	0.125031	0.080194	#DIV/0!	#DIV/0!	0.355918	0	0	0	13.3804	#DIV/0!	#DIV/0!	#DIV/0!	0.1884	0.117047	0.195522				0	0	0	0
0.91_133.0607m/z	Ureidopropionic acid	OL2a	133.0607m/z	0.687924	0.426002	0.913192	88.4393	56.3646	35.3929	80.067	0.637325	0.400194	0.905332	0.058146	0.0586349	0.0551119	0.111397	0.104111	0.0294438	12711.4	8008.51	8032.51	5978	0.630024	0.631913	0.470285	0.569247	0.456531	0.574998	0.111397	0.104111	0.0294438	12711.4	8008.51	8032.51	5978	0.630024	0.631913	0.470285	0.0497689	0.0275085	0.0504744				70.6413	109.488	35.568	297.402
0.91_190.9924m/z	alpha-ketoglutarate	OL2a	190.9924m/z	#DIV/0!	#DIV/0!	#DIV/0!	0	0	0	0	#DIV/0!	#DIV/0!	#DIV/0!	0	0	0	0.75641	0.672636	0.554698	11970.8	10937.1	10444.4	13684.1	0.913651	0.872496	1.14313	0.307277	0.334644	0.277316	0.75641	0.672636	0.554698	11970.8	10937.1	10444.4	13684.1	0.913651	0.872496	1.14313	0	0.00325701	0				0	0	0	0
0.91_259.0921m/z	OXOPROLINE	OL2a	259.0921m/z	0.277595	0.0784433	0.0576661	1.01794e+06	894673	673659	299085	0.878902	0.661784	0.293813	2.98327	4.33428	7.52589	0.480607	0.200084	0.211094	5914.34	4948.28	4301.77	4955.83	0.836659	0.727345	0.837935	0.26551	0.269648	0.224536	0.480607	0.200084	0.211094	5914.34	4948.28	4301.77	4955.83	0.836659	0.727345	0.837935	2.53335	1.55556	0.137368				0	0	0	0
0.91_84.0443m/z	Threonine	OL2a	84.0443m/z	0.725831	0.164659	0.00873274	197779	186203	135588	66713.9	0.941469	0.685551	0.337315	1.16081	1.86022	3.34524	0.225772	0.169727	0.104809	128494	113450	103676	108143	0.88292	0.806856	0.841618	1.01434	1.06094	0.961313	0.225772	0.169727	0.104809	128494	113450	103676	108143	0.88292	0.806856	0.841618	1.07206	0.52253	1.02729				17571.5	12639.3	12041.9	22258.1
0.94_136.0617m/z	Adenine	OL2a	136.0617m/z	0.0355267	0.118484	0.0244372	146240	104205	103138	113431	0.712556	0.705263	0.775648	2.37216	2.48009	2.51815	0.128187	0.94707	0.365954	40383	35667.4	40881.3	125887	0.883228	1.01234	3.11733	2.51031	2.04892	2.36213	0.128187	0.94707	0.365954	40383	35667.4	40881.3	125887	0.883228	1.01234	3.11733	2.6594	1.99016	2.55478				23204.4	36694.3	9735.49	26634.2
0.94_176.0084m/z	Citric acid	OL2a	176.0084m/z	0.0985926	0.0640306	0.455533	1104.76	560.605	385.825	778.95	0.507443	0.349238	0.705082	0.417956	0.455582	0.471118	0.455728	0.296599	0.0477077	15610.9	14139.6	13427.8	11816.3	0.905751	0.860156	0.756922	0.492771	0.388409	0.44069	0.455728	0.296599	0.0477077	15610.9	14139.6	13427.8	11816.3	0.905751	0.860156	0.756922	0.408389	0.362312	0.474804				0	160.853	0	672.776
0.94_186.1123m/z	Acetyl-DL-carnitine	OL2a	186.1123m/z	0.270388	0.349849	0.0419354	9397.07	6720.64	6541.56	4990.38	0.715185	0.696128	0.531057	0.493985	0.527566	0.511703	0.0411371	0.0981439	0.00624067	26871.9	19793.1	20841.6	17360.1	0.736573	0.775589	0.646031	0.684804	0.482672	0.585172	0.0411371	0.0981439	0.00624067	26871.9	19793.1	20841.6	17360.1	0.736573	0.775589	0.646031	0.524742	0.636283	0.609996				263.904	1445.47	0	1276.3
0.96_189.1232m/z	N-ALPHA-ACETYLLYSINE	OL2a	189.1232m/z	0.025172	0.0122674	0.00101879	11121.2	7242.39	5371.03	4967.75	0.651223	0.482953	0.446691	0.330657	0.399776	0.388549	0.271737	0.0997853	0.0277976	14104.9	11471.7	10369.7	9548.5	0.813314	0.735185	0.676962	0.477807	0.394426	0.449719	0.271737	0.0997853	0.0277976	14104.9	11471.7	10369.7	9548.5	0.813314	0.735185	0.676962	0.424302	0.516838	0.42301				0	374.467	0	334.031
0.98_112.0504m/z	Cytosine	OL2a	112.0504m/z	0.261844	0.788794	0.000133868	5084.74	5689.1	5167.43	8900.42	1.11886	1.01626	1.75042	1.25321	1.78885	1.26409	0.408735	0.294544	0.184814	104477	88022.9	136604	67755.2	0.842511	1.30751	0.648519	1.24471	1.18242	1.07867	0.408735	0.294544	0.184814	104477	88022.9	136604	67755.2	0.842511	1.30751	0.648519	1.2008	1.21742	1.33351				1466.66	871.695	1308.66	2690.68
0.98_198.0371m/z	N-ACETYLASPARTATE	OL2a	198.0371m/z	0.0160857	0.0147821	0.0137742	52861.9	43190	36102.2	38121.6	0.817035	0.682952	0.721155	1.62323	1.85674	1.62542	0.109323	0.250613	0.555115	204394	181038	226722	192431	0.885733	1.10924	0.941471	2.0775	1.37172	1.50069	0.109323	0.250613	0.555115	204394	181038	226722	192431	0.885733	1.10924	0.941471	1.7172	1.69109	1.67104				2162.71	41589.8	340.465	11104
0.98_324.0586m/z	CYTIDINE MONOPHOSPHATE	OL2a	324.0586m/z	0.0250678	0.0264982	0.0320004	0	432.684	419.217	383.552	#DIV/0!	#DIV/0!	#DIV/0!	3.34271	4.8135	3.29213	0.412005	0.129823	0.211373	684184	584001	1.01756e+06	466879	0.853573	1.48727	0.682388	3.05897	3.33045	2.59761	0.412005	0.129823	0.211373	684184	584001	1.01756e+06	466879	0.853573	1.48727	0.682388	3.20883	3.27005	3.54764				1609.36	1067.09	0	8698.71
0.98_346.0406m/z	CYTIDINE MONOPHOSPHATE	OL2a	346.0406m/z	0.393896	0.180319	0.131	3218.43	1440.21	393.551	7.71891	0.447489	0.12228	0.00239834	1.23901	1.78312	1.23522	0.429441	0.199135	0.499419	84628.8	72544.4	124211	67698.7	0.857207	1.46772	0.799949	1.12	1.0901	0.908073	0.429441	0.199135	0.499419	84628.8	72544.4	124211	67698.7	0.857207	1.46772	0.799949	1.08003	1.1447	1.19958				0	483.78	0	1425.98
0.98_87.0553m/z	2,3-DIAMINOPROPIONATE	OL2a	87.0553m/z	0.652919	0.235936	0.57284	795.801	1262.3	212.77	465.715	1.5862	0.267366	0.585216	0.138884	0.0979279	0.0240824	0.244835	#DIV/0!	#DIV/0!	0	52.8517	0	0	#DIV/0!	#DIV/0!	#DIV/0!	0.252653	0.134783	0.0395858	0.244835	#DIV/0!	#DIV/0!	0	52.8517	0	0	#DIV/0!	#DIV/0!	#DIV/0!	0.100812	0.0355591	0.0452147				115.748	217.433	0	0
0.98_95.0239m/z	Uracil	OL2a	95.0239m/z	0.150895	#DIV/0!	0.134831	0	46.6407	0	46.5116	#DIV/0!	#DIV/0!	#DIV/0!	0.0627526	0.152042	0.0775246	0.778663	0.172573	0.430017	80.1501	52.0527	665.498	214.525	0.64944	8.30315	2.67654	0	0.105117	0	0.778663	0.172573	0.430017	80.1501	52.0527	665.498	214.525	0.64944	8.30315	2.67654	0.0416616	0.0344213	0.0810862				0	0	0	0
1.02_102.0549m/z	Threonine	OL2a	102.0549m/z	0.000802264	5.64629e-06	0.0297003	42541.5	35318.1	29502.5	38648.5	0.830202	0.693498	0.908489	0.461389	0.634287	0.538274	0.0881239	0.962888	0.250856	51159.5	46551.5	51271.8	46683.7	0.909929	1.00219	0.912513	0.652138	0.708974	0.707013	0.0881239	0.962888	0.250856	51159.5	46551.5	51271.8	46683.7	0.909929	1.00219	0.912513	0.676046	0.796816	0.70519				10358	8123.55	5773.27	15021.5
1.02_113.0208m/z	GALACTOSE	OL2a	113.0208m/z	0.0034358	0.000724624	0.399453	496.951	233.354	160.96	548.159	0.469571	0.323896	1.10304	0.842769	1.03134	0.901302	0.598992	0.348992	0.566553	52205.4	49776.3	56603.4	53809.7	0.953471	1.08424	1.03073	0.858185	0.751331	0.779217	0.598992	0.348992	0.566553	52205.4	49776.3	56603.4	53809.7	0.953471	1.08424	1.03073	0.957588	0.872697	0.944118				1848.37	933.416	0	5309.37
1.02_190.0120m/z	Guanine	OL2a	190.0120m/z	0.186541	0.124378	0.0289529	925.712	451.791	402.606	1791.02	0.488047	0.434915	1.93475	0.206489	0.120515	0.220458	#DIV/0!	#DIV/0!	#DIV/0!	0	0	0	0	#DIV/0!	#DIV/0!	#DIV/0!	0.101437	0.0442154	0.0923108	#DIV/0!	#DIV/0!	#DIV/0!	0	0	0	0	#DIV/0!	#DIV/0!	#DIV/0!	0.117866	0.106541	0.15051				0	0	0	0
1.02_248.1131m/z	Malonyl-carnitine	OL2a	248.1131m/z	0.442274	0.90631	0.0294438	1163.16	824.605	1212.01	2438.14	0.708937	1.042	2.09614	0.252834	0.371864	0.280128	0.0883376	0.00976623	0.0289134	1763.93	3316.03	5743.38	3950.09	1.8799	3.25601	2.23936	0.154252	0.300684	0.141078	0.0883376	0.00976623	0.0289134	1763.93	3316.03	5743.38	3950.09	1.8799	3.25601	2.23936	0.166006	0.203641	0.255081				0	0	0	116.859
1.04_116.0164m/z	D-Ribose-5-phosphate	OL2a	116.0164m/z	0.341921	0.0152164	0.0145408	115.328	73.3196	13.8526	13.4151	0.635751	0.120115	0.116322	0.457204	0.416114	0.51361	0.179207	0.0608926	0.0245149	21612.4	17009	10529.1	13145	0.787004	0.48718	0.608215	0.617738	0.397456	0.510531	0.179207	0.0608926	0.0245149	21612.4	17009	10529.1	13145	0.787004	0.48718	0.608215	0.595017	0.525317	0.65333				33.5197	84.2976	0	210.715
1.04_187.0534m/z	L-Cystathionine	OL2a	187.0534m/z	#DIV/0!	#DIV/0!	#DIV/0!	0	0	0	0	#DIV/0!	#DIV/0!	#DIV/0!	0.338451	0.32056	0.362958	0.97889	0.184835	0.467305	8249.6	8314.83	4377.68	6578	1.00791	0.530654	0.797373	0.414699	0.264844	0.343426	0.97889	0.184835	0.467305	8249.6	8314.83	4377.68	6578	1.00791	0.530654	0.797373	0.431018	0.36518	0.485261				0	0	0	130.896
1.04_228.0976m/z	2'-Deoxycytidine	OL2a	228.0976m/z	0.517601	0.776254	0.202323	2122.3	2536.25	2332.57	2951.02	1.19505	1.09907	1.39048	0.220183	0.182205	0.202565	0.355918	0.825302	0.647325	244.664	0	175.268	114.616	0	0.716361	0.46846	0.17854	0.103201	0.118641	0.355918	0.825302	0.647325	244.664	0	175.268	114.616	0	0.716361	0.46846	0.223345	0.0647208	0.234527				0	0	0	0
1.04_307.0828m/z	L-Glutathione reduced	OL2a	307.0828m/z	0.630065	0.90598	0.0203725	3.62215e+06	4.24244e+06	3.90873e+06	766027	1.17125	1.07912	0.211484	6.42435	6.06012	9.81594	0.713961	0.383524	0.720793	65330.6	54667.3	36353.7	54418.2	0.836779	0.556457	0.832966	8.89022	6.7208	6.83881	0.713961	0.383524	0.720793	65330.6	54667.3	36353.7	54418.2	0.836779	0.556457	0.832966	9.92983	4.42233	8.1412				76.1463	0	0	228.939
1.04_88.0341m/z	Shikimic acid	OL2a	88.0341m/z	0.212234	0.13396	0.957324	424.474	242.656	265.153	430.071	0.571662	0.624662	1.01319	0.0965462	0.0896317	0.0870233	#DIV/0!	0.167349	#DIV/0!	0	0	183.787	0	#DIV/0!	#DIV/0!	#DIV/0!	0.0463002	0.0570935	0.0443544	#DIV/0!	0.167349	#DIV/0!	0	0	183.787	0	#DIV/0!	#DIV/0!	#DIV/0!	0.0653811	0.0377906	0.0924988				0	0	0	0
1.05_101.0233m/z	D-Threonic acid	OL2a	101.0233m/z	0.611792	0.727196	0.0200302	2026.27	2436.14	1727.11	229.806	1.20228	0.852358	0.113413	0.281061	0.245567	0.345413	#DIV/0!	0.141244	#DIV/0!	0	0	205.396	0	#DIV/0!	#DIV/0!	#DIV/0!	0.230211	0.201084	0.278402	#DIV/0!	0.141244	#DIV/0!	0	0	205.396	0	#DIV/0!	#DIV/0!	#DIV/0!	0.293783	0.145354	0.119408				169.995	72.6139	242.641	115.09
1.05_115.0389m/z	XYLOSE	OL2a	115.0389m/z	0.88172	0.365913	0.136436	14098.2	14399.4	12139.6	10957.2	1.02136	0.861069	0.777204	0.323116	0.249283	0.396763	0.561105	0.0852173	0.0463479	5212.25	5494.52	7877.91	6495.19	1.05416	1.51142	1.24614	0.329242	0.278937	0.297909	0.561105	0.0852173	0.0463479	5212.25	5494.52	7877.91	6495.19	1.05416	1.51142	1.24614	0.467135	0.193416	0.310233				5648.2	4882.5	10907.3	6072.5
1.05_141.0157m/z	Succinic acid	OL2a	141.0157m/z	0.426521	0.809297	0.0512073	2738.61	4102.7	2329.99	77.0819	1.4981	0.850795	0.0281464	0.172407	0.166719	0.257021	#DIV/0!	#DIV/0!	#DIV/0!	0	0	0	0	#DIV/0!	#DIV/0!	#DIV/0!	0.281999	0.255939	0.348239	#DIV/0!	#DIV/0!	#DIV/0!	0	0	0	0	#DIV/0!	#DIV/0!	#DIV/0!	0.347169	0.155405	0.0896728				0	0	19.594	0
1.05_184.0370m/z	5-Hydroxypipecolic acid	OL2a	184.0370m/z	#DIV/0!	0.355918	0.17668	0	0	187.16	1158.54	#DIV/0!	#DIV/0!	#DIV/0!	0.149268	0.132356	0.349067	#DIV/0!	#DIV/0!	#DIV/0!	0	0	0	0	#DIV/0!	#DIV/0!	#DIV/0!	0.0281069	0	0	#DIV/0!	#DIV/0!	#DIV/0!	0	0	0	0	#DIV/0!	#DIV/0!	#DIV/0!	0.229811	0.137903	0.291926				0	0	0	0
1.05_216.1228m/z	NORMETANEPHRINE	OL2a	216.1228m/z	0.150811	0.0629513	0.799125	3726.42	2339.64	2026.56	3489.89	0.627852	0.543836	0.936525	0.483047	0.502209	0.454644	0.723144	0.304583	0.360099	2787.16	2292.72	1799.43	1768.83	0.8226	0.645615	0.634637	0.482764	0.435669	0.469893	0.723144	0.304583	0.360099	2787.16	2292.72	1799.43	1768.83	0.8226	0.645615	0.634637	0.332091	0.0584592	0.2726				143.354	1934.88	70.4555	504.177
1.07_178.0594m/z	METHYL GALACTOSIDE	OL2a	178.0594m/z	0.88401	0.14332	0.117265	156.517	167.622	63.6277	59.7542	1.07095	0.406521	0.381774	0.0854954	0.0698787	0.0840566	#DIV/0!	#DIV/0!	#DIV/0!	0	0	0	0	#DIV/0!	#DIV/0!	#DIV/0!	0.0719906	0.0709508	0.0867962	#DIV/0!	#DIV/0!	#DIV/0!	0	0	0	0	#DIV/0!	#DIV/0!	#DIV/0!	0.0716036	0.0412006	0.0867665				0	0	0	0
1.07_307.0832n	L-Glutathione reduced	OL2a	307.0832n	0.0562217	0.0213451	0.0142152	64538.8	32097.8	26067.1	29695.2	0.497341	0.403898	0.460114	1.59234	1.47535	1.70852	0.165045	0.0640771	0.0654836	709076	613430	472317	597285	0.865112	0.666102	0.842342	2.56874	3.30442	2.31159	0.165045	0.0640771	0.0654836	709076	613430	472317	597285	0.865112	0.666102	0.842342	2.02127	2.26438	3.49818				3101.59	15887.7	0	35828.9
1.07_339.0552m/z	L-Dihydroorotic acid	OL2a	339.0552m/z	0.847855	0.68494	0.271534	3868.96	3156.37	6950.48	0	0.81582	1.79647	0	0.142705	0.120317	0.162575	0.355918	0.355918	0.470716	81.8138	0	0	187.074	0	0	2.28658	0.275959	0.338805	0.336448	0.355918	0.355918	0.470716	81.8138	0	0	187.074	0	0	2.28658	0.277527	0.130401	0				0	0	0	0
1.09_126.0661m/z	5-Methylcytosine hydrochloride	OL2a	126.0661m/z	0.207858	0.31149	0.69124	385.936	255.567	288.453	358.009	0.662201	0.747412	0.92764	0.148639	0.163518	0.161597	0.0677671	0.0224552	0.0415063	2440.96	1695.86	1376.66	1519.5	0.694753	0.563984	0.622501	0.205249	0.139006	0.187174	0.0677671	0.0224552	0.0415063	2440.96	1695.86	1376.66	1519.5	0.694753	0.563984	0.622501	0.143741	0.144941	0.160875				83.6689	35.2403	102.78	189.5
1.09_171.0263m/z	2-Hydroxyglutaric acid	OL2a	171.0263m/z	0.281963	0.26706	0.153838	292.831	146.527	160.552	109.191	0.500382	0.548277	0.372883	0.368912	0.421475	0.381788	0.121676	0.00133954	0.000453766	5652.37	6525.25	10024.5	10087.2	1.15443	1.7735	1.78459	0.4292	0.282029	0.312333	0.121676	0.00133954	0.000453766	5652.37	6525.25	10024.5	10087.2	1.15443	1.7735	1.78459	0.37219	0.364092	0.324857				263.167	800.339	322.111	693.553
1.09_214.0110m/z	N-ACETYLASPARTATE	OL2a	214.0110m/z	0.0109218	0.0329079	0.127745	29925.8	25014.5	23050.1	26246.5	0.835883	0.77024	0.87705	0.66241	0.816919	0.622131	0.101633	0.447635	0.047465	11581.1	8904.68	12614.5	8248.22	0.768896	1.08923	0.712213	0.706963	0.630686	0.70812	0.101633	0.447635	0.047465	11581.1	8904.68	12614.5	8248.22	0.768896	1.08923	0.712213	0.577402	0.130799	0.674928				153.594	3719.24	0	628.894
1.09_278.1166m/z	THIAMINE	OL2a	278.1166m/z	0.00125569	0.0208963	0.00172587	4933.1	3081.08	2903.96	3344.6	0.624572	0.588669	0.677992	0.244411	0.169707	0.223012	#DIV/0!	#DIV/0!	#DIV/0!	0	0	0	0	#DIV/0!	#DIV/0!	#DIV/0!	0.221525	0.22929	0.109072	#DIV/0!	#DIV/0!	#DIV/0!	0	0	0	0	#DIV/0!	#DIV/0!	#DIV/0!	0.255292	0.152724	0.228205				0	0	0	0
1.11_137.0709m/z	Prolyl-glycine	OL2a	137.0709m/z	0.485507	0.452776	0.422966	28.5824	63.7839	76.7789	11.3253	2.23158	2.68623	0.396234	0.206005	0.252493	0.206537	0.592391	0.0341434	0.0541865	2204.14	1956.18	3547.1	3622.13	0.887504	1.60929	1.64333	0.170198	0.186078	0.176585	0.592391	0.0341434	0.0541865	2204.14	1956.18	3547.1	3622.13	0.887504	1.60929	1.64333	0.211801	0.206852	0.213995				747.452	316.416	118.367	1465.85
1.11_145.0470m/z	ERYTHRITOL	OL2a	145.0470m/z	0.367627	0.473285	0.0710034	132.088	267.851	77.6656	0	2.02783	0.587985	0	0.103894	0.115845	0.115726	0.925026	0.602719	0.107955	555.686	545.954	608.832	375.203	0.982485	1.09564	0.675207	0.0808118	0.0688414	0.082314	0.925026	0.602719	0.107955	555.686	545.954	608.832	375.203	0.982485	1.09564	0.675207	0.0857949	0.102282	0.108071				167.021	129.221	69.3021	248.991
1.11_180.0324m/z	S-CARBOXYMETHYLCYSTEINE	OL2a	180.0324m/z	0.651743	0.167665	0.152316	601.422	395.473	24.3793	0	0.657563	0.0405361	0	0.0501798	0.0392888	0.0518781	#DIV/0!	#DIV/0!	#DIV/0!	0	0	0	0	#DIV/0!	#DIV/0!	#DIV/0!	0.118755	0.131904	0.059782	#DIV/0!	#DIV/0!	#DIV/0!	0	0	0	0	#DIV/0!	#DIV/0!	#DIV/0!	0.0879953	0	0				0	0	0	0
1.11_189.1232m/z	N-ALPHA-ACETYLLYSINE	OL2a	189.1232m/z	0.0999442	0.844189	0.571475	1487.57	1152.07	1663.12	1861.34	0.774465	1.11801	1.25127	0.326483	0.204194	0.2625	0.292231	0.591697	0.430212	2305.54	1881.77	2059.08	4432.94	0.816194	0.893102	1.92273	0.196607	0.158898	0.187361	0.292231	0.591697	0.430212	2305.54	1881.77	2059.08	4432.94	0.816194	0.893102	1.92273	0.165378	0.230014	0.241682				48.4779	67.2717	0	0
1.13_132.0766m/z	Dihydrouracil	OL2a	132.0766m/z	0.890408	0.694999	0.508184	2267.06	2186.84	2472.37	2711.04	0.964614	1.09056	1.19584	0.610181	0.694245	0.651939	0.0180266	0.0226656	0.0892472	39101.6	29772	30668.5	29758	0.761401	0.784328	0.761042	0.768794	0.558881	0.655055	0.0180266	0.0226656	0.0892472	39101.6	29772	30668.5	29758	0.761401	0.784328	0.761042	0.788883	0.711433	0.83803				1176.08	57.7583	0	3115.83
1.13_146.0269m/z	Sedoheptulose 7-phosphate	OL2a	146.0269m/z	0.250422	0.00716728	0.0239642	8066.2	6693.54	4919.82	5020.4	0.829826	0.60993	0.6224	1.74072	3.48329	1.84364	0.562008	0.342528	0.760014	174163	159551	322494	165698	0.916102	1.85168	0.951399	1.59967	1.38562	1.50839	0.562008	0.342528	0.760014	174163	159551	322494	165698	0.916102	1.85168	0.951399	1.56097	1.49756	1.64222				8237.35	3650.2	0	12822
1.13_230.9899m/z	Citric acid	OL2a	230.9899m/z	0.30036	0.0897253	0.0204933	239192	215968	154607	160414	0.902909	0.646372	0.670652	1.65147	1.45201	1.618	0.902299	0.154277	0.784868	99695.3	98787.6	117296	102149	0.990895	1.17654	1.02462	2.01406	1.56257	1.80842	0.902299	0.154277	0.784868	99695.3	98787.6	117296	102149	0.990895	1.17654	1.02462	2.15603	0.986535	2.35394				0	1364.11	0	1886.67
1.13_86.0600m/z	Alpha-aminobutyric acid	OL2a	86.0600m/z	0.353555	0.851754	0.424547	2072.78	1918.82	2111.32	2304.4	0.925723	1.01859	1.11174	0.26307	0.324904	0.272482	0.830013	0.872948	0.491853	7772.23	8087.26	7951.72	8926.57	1.04053	1.02309	1.14852	0.20375	0.261635	0.256899	0.830013	0.872948	0.491853	7772.23	8087.26	7951.72	8926.57	1.04053	1.02309	1.14852	0.361913	0.32702	0.395213				2433.29	1529.3	1563.19	3515.59
1.15_133.0607m/z	Ureidopropionic acid	OL2a	133.0607m/z	0.455663	0.58327	0.843909	157.507	102.189	116.433	139.139	0.648788	0.739223	0.883385	0.0699726	0.0460834	0.0556985	0.428716	0.684496	0.415628	340.023	280.968	402.791	579.179	0.826322	1.1846	1.70335	0.0665485	0.058781	0.0665185	0.428716	0.684496	0.415628	340.023	280.968	402.791	579.179	0.826322	1.1846	1.70335	0.0764222	0.102774	0.0654629				127.192	54.3167	46.0493	135.061
1.15_220.0812m/z	O-Succinyl-L-homoserine	OL2a	220.0812m/z	0.248083	0.114364	0.0107226	1715.5	1045.76	697.003	31.1234	0.609594	0.406297	0.0181425	0.435926	0.375638	0.460258	0.957798	0.919443	0.881034	14898.3	14629.8	15651.5	14136.1	0.981977	1.05056	0.948841	0.368805	0.515958	0.380641	0.957798	0.919443	0.881034	14898.3	14629.8	15651.5	14136.1	0.981977	1.05056	0.948841	0.475992	0.530615	0.457516				0	0	0	214.337
1.18_192.0865m/z	Shikimic acid	OL2a	192.0865m/z	0.444923	0.276635	0.516008	1093.19	434.675	223.374	522.114	0.39762	0.204331	0.477604	0.246549	0.159541	0.0525353	#DIV/0!	#DIV/0!	#DIV/0!	0	0	0	0	#DIV/0!	#DIV/0!	#DIV/0!	0	0	0	#DIV/0!	#DIV/0!	#DIV/0!	0	0	0	0	#DIV/0!	#DIV/0!	#DIV/0!	0.0462807	0.0227636	0.203991				0	0	0	0
1.18_201.1003m/z	PHOSPHORYLCHOLINE	OL2a	201.1003m/z	0.139295	0.0668053	0.876853	3542.07	2359.16	1893.52	3415.6	0.66604	0.534581	0.964295	0.268017	0.215037	0.197419	#DIV/0!	#DIV/0!	#DIV/0!	0	0	0	0	#DIV/0!	#DIV/0!	#DIV/0!	0.222569	0.217311	0.145953	#DIV/0!	#DIV/0!	#DIV/0!	0	0	0	0	#DIV/0!	#DIV/0!	#DIV/0!	0.215657	0.158169	0.209764				0	0	0	0
1.19_122.0478n	Nicotinamide	OL2a	122.0478n	0.00330673	5.03532e-05	0.109922	2.26456e+06	1.58327e+06	1.44636e+06	1.99024e+06	0.699152	0.638694	0.878865	7.7638	7.12615	4.56908	0.140353	0.384986	0.296675	1.24254e+07	9.17909e+06	1.06983e+07	9.39351e+06	0.738737	0.861002	0.755994	15.1016	9.29104	11.6143	0.140353	0.384986	0.296675	1.24254e+07	9.17909e+06	1.06983e+07	9.39351e+06	0.738737	0.861002	0.755994	3.97683	4.18656	6.21721				74262.3	46949.8	9344.55	235340
1.19_80.0494m/z	L-Proline	OL2a	80.0494m/z	0.00142579	0.000102054	0.265231	3599.33	2673.51	2503.67	3287.23	0.74278	0.695593	0.913289	0.288286	0.260248	0.151471	0.114196	0.232756	0.187245	21293.3	15763.2	17621.6	15354.3	0.74029	0.827567	0.721089	0.623775	0.409745	0.52345	0.114196	0.232756	0.187245	21293.3	15763.2	17621.6	15354.3	0.74029	0.827567	0.721089	0.15827	0.172217	0.259232				515.988	499.525	386.084	615.777
1.24_136.0384n	Hypoxanthine	OL2a	136.0384n	0.00939861	0.0131353	6.49822e-07	7421.47	11638.7	14458.7	35347.2	1.56824	1.94823	4.76283	0.599366	0.635041	1.61676	0.685465	0.357941	0.792683	8432.28	15851.7	507350	12350.2	1.87988	60.1676	1.46464	0.733645	4.886	0.729445	0.685465	0.357941	0.792683	8432.28	15851.7	507350	12350.2	1.87988	60.1676	1.46464	0.492969	0.407837	1.49819				402.165	2866.36	707.007	1133.12
1.28_138.0429n	Urocanic acid	OL2a	138.0429n	0.723135	0.110515	0.0541759	6283.76	7352.3	3365.05	2783.45	1.17005	0.535515	0.44296	0.346222	0.380687	0.525742	0.71209	0.569478	0.328333	5876.04	5280.19	4805.62	4128.62	0.898597	0.817832	0.702619	0.170184	0.250841	0.308293	0.71209	0.569478	0.328333	5876.04	5280.19	4805.62	4128.62	0.898597	0.817832	0.702619	0.343983	0.282561	0.498293				679.286	646.883	142.799	432.032
1.3_174.0136m/z	5-Oxoproline	OL2a	174.0136m/z	0.23467	0.010879	0.019558	2183.19	1866.83	1518.25	1488.58	0.855095	0.695426	0.681836	0.150746	0.198802	0.239706	0.269042	0.753025	0.39548	25461.9	19416.2	27413.5	20924	0.762559	1.07665	0.821777	0.636171	0.440749	0.354389	0.269042	0.753025	0.39548	25461.9	19416.2	27413.5	20924	0.762559	1.07665	0.821777	0.0707634	0.135479	0.199469				968.235	2010.64	0	3709.4
1.3_215.1024m/z	L-DOPA	OL2a	215.1024m/z	0.00103719	0.000332154	0.00206621	203.732	25.3354	19.2	44.8761	0.124356	0.0942411	0.22027	0.127124	0.105811	0.117632	0.663265	0.0152283	0.896218	7983.61	7622.07	3368.63	7786.23	0.954715	0.421942	0.975276	0.114698	0.471812	0.233344	0.663265	0.0152283	0.896218	7983.61	7622.07	3368.63	7786.23	0.954715	0.421942	0.975276	0	0	0				0	0	0	0
1.33_168.0056m/z	OXOPROLINE	OL2a	168.0056m/z	0.0403147	9.74775e-05	0.0389656	33363.8	26915.7	24908.1	29697.9	0.806734	0.74656	0.890124	0.716411	0.724084	0.541842	0.0266777	0.222011	0.0140591	85052.3	64624.3	71991	62600.7	0.759819	0.846432	0.736026	1.24516	0.735818	1.07194	0.0266777	0.222011	0.0140591	85052.3	64624.3	71991	62600.7	0.759819	0.846432	0.736026	0.550031	0.658076	0.943602				776.577	2194.59	217.486	2401.18
1.35_274.0917m/z	N-Acetylneuraminic acid	OL2a	274.0917m/z	0.869322	0.856911	0.419287	594.566	564.637	624.423	452.137	0.949661	1.05022	0.760448	0.0848575	0.073017	0.105526	0.640059	0.0281034	0.00294602	9426.92	8378.16	6845.55	5186.42	0.888749	0.72617	0.550171	0.303349	0.331133	0.484536	0.640059	0.0281034	0.00294602	9426.92	8378.16	6845.55	5186.42	0.888749	0.72617	0.550171	0.163207	0.228488	0.306571				180.864	599.861	984.525	538.646
1.37_125.0209m/z	Acetoacetic acid	OL2a	125.0209m/z	0.758871	0.670003	0.803957	83.9473	99.3338	65.42	71.3517	1.18329	0.779299	0.849958	0.0399441	0.0399103	0.0458873	0.658446	0.365646	0.22352	1790	1673.13	1563.68	2143.65	0.934707	0.873561	1.19757	0.103555	0.105493	0.130034	0.658446	0.365646	0.22352	1790	1673.13	1563.68	2143.65	0.934707	0.873561	1.19757	0.0342178	0.0209625	0.0426721				59.9493	67.2036	281.45	205.603
1.37_227.0659m/z	Uridine	OL2a	227.0659m/z	#DIV/0!	#DIV/0!	0.355918	0	0	0	21.3173	#DIV/0!	#DIV/0!	#DIV/0!	0	0	0.034307	0.928785	0.0208819	0.645114	57767.1	59943.7	135034	71006.5	1.03768	2.33756	1.22919	0.773988	1.85802	1.08525	0.928785	0.0208819	0.645114	57767.1	59943.7	135034	71006.5	1.03768	2.33756	1.22919	0.0231172	0.0124953	0.0290807				103.225	0	0	1188.18
1.4_157.0131m/z	Aconitic acid	OL2a	157.0131m/z	0.355918	0.355918	0.355918	15.2148	0	0	0	0	0	0	0.0296398	0.0249899	0.0337668	0.751488	0.07697	0.276383	1457.59	1376.46	956.816	1135.68	0.944342	0.656438	0.779151	0.0954721	0.144006	0.123223	0.751488	0.07697	0.276383	1457.59	1376.46	956.816	1135.68	0.944342	0.656438	0.779151	0.0272284	0.0210767	0				0	0	0	0
1.4_330.0725m/z	L-Glutathione reduced	OL2a	330.0725m/z	0.0128226	0.013543	0.00676832	400.405	34.0062	36.1843	0	0.0849294	0.0903692	0	0.176188	0.143377	0.185207	0.0597499	0.0195019	0.0050291	15806.3	10665.1	5335.27	6118.12	0.674737	0.33754	0.387068	0.623408	0.706601	0.724422	0.0597499	0.0195019	0.0050291	15806.3	10665.1	5335.27	6118.12	0.674737	0.33754	0.387068	0.0865884	0.137268	0.243821				0	0	0	0
1.44_118.0265n	Succinic acid	OL2a	118.0265n	0.731817	0.737818	0.149972	1222.41	1140.98	1290.08	930.737	0.93338	1.05536	0.761392	0.0960231	0.0666141	0.147432	0.76442	0.20439	0.155062	84159.6	79129.3	69050.9	67856.7	0.940229	0.820475	0.806286	0.788575	0.755836	0.888942	0.76442	0.20439	0.155062	84159.6	79129.3	69050.9	67856.7	0.940229	0.820475	0.806286	0.214324	0.0357107	0.146946				1205.39	3007.38	1867.02	2758.7
1.44_94.0651m/z	Pipecolic acid	OL2a	94.0651m/z	0.239831	0.335061	0.0638541	526.935	840.589	657.74	785.745	1.59524	1.24824	1.49116	0.147157	0.0841075	0.142262	0.847278	0.365758	0.942845	1272.1	1321.39	1043.18	1247.58	1.03874	0.82004	0.980722	0.0936087	0.084218	0.104113	0.847278	0.365758	0.942845	1272.1	1321.39	1043.18	1247.58	1.03874	0.82004	0.980722	0.0276529	0.0185939	0.0695317				369.261	359.637	498.822	464.777
1.48_123.0419m/z	pseudouridine	OL2a	123.0419m/z	0.426208	0.898166	0.323522	29.6188	65.3789	33.1492	123.394	2.20734	1.11919	4.16608	0.0514943	0.0348504	0.0694728	0.94649	0.712237	0.510417	135.923	125.557	89.7633	64.6948	0.923737	0.660398	0.475967	0.0723473	0.0541072	0.0546673	0.94649	0.712237	0.510417	135.923	125.557	89.7633	64.6948	0.923737	0.660398	0.475967	0.0362613	0.0205972	0.0409577				57.2752	40.9848	198.937	28.2842
1.5_181.0733m/z	L-Tyrosine	OL2a	181.0733m/z	0.311215	0.110789	0.557314	4765.84	3585.33	2889.87	4079.9	0.752297	0.606371	0.856071	0.292449	0.330268	0.250934	0.237698	0.00840884	0.0615852	8390.2	6898.84	4443.18	5523.8	0.82225	0.529567	0.658363	0.317398	0.434767	0.378462	0.237698	0.00840884	0.0615852	8390.2	6898.84	4443.18	5523.8	0.82225	0.529567	0.658363	0.164979	0.171187	0.217762				2.37028	90.7713	6.53243	0
1.54_134.0600m/z	Pyridoxine	OL2a	134.0600m/z	0.199385	0.0288304	0.569718	3366.25	2823.66	2329.34	3603.14	0.838813	0.69197	1.07037	0.196907	0.236739	0.145324	0.819713	0.106712	0.0400758	8590.47	8262.48	7489.05	6813.78	0.961819	0.871786	0.79318	0.195741	0.22389	0.301869	0.819713	0.106712	0.0400758	8590.47	8262.48	7489.05	6813.78	0.961819	0.871786	0.79318	0.216619	0.19323	0.198931				75.703	161.677	129.088	188.278
1.58_137.0457m/z	Hypoxanthine	OL2a	137.0457m/z	0.543831	0.805969	0.436409	146.426	50.0182	107.87	22.8791	0.341594	0.736687	0.15625	0.090132	0.0831997	0.100162	0.40619	0.129654	0.542027	3514.28	5216.19	6169.61	5000.71	1.48429	1.75558	1.42297	0.333317	0.336481	0.318074	0.40619	0.129654	0.542027	3514.28	5216.19	6169.61	5000.71	1.48429	1.75558	1.42297	0	0	0				0	0	272.924	92.3938
1.58_200.1280m/z	Propionylcarnitine	OL2a	200.1280m/z	0.455168	0.0863801	0.770206	2341.55	2000.21	1610.85	2501.18	0.854224	0.687943	1.06817	0.161939	0.189862	0.145003	0.0827253	0.0162695	0.104393	13119.7	11261.5	10369.3	10629.4	0.858368	0.790367	0.810186	0.367524	0.358606	0.358843	0.0827253	0.0162695	0.104393	13119.7	11261.5	10369.3	10629.4	0.858368	0.790367	0.810186	0.185709	0.174984	0.221569				209.886	273.954	128.972	619.23
1.6_250.0568m/z	Maleic acid	OL2a	250.0568m/z	0.588264	0.58615	0.355918	64.1044	24.8054	166.94	0	0.386954	2.6042	0	0.0596905	0.0915762	0.0701289	0.50802	0.585984	0.371424	208082	114252	128262	81877.7	0.549072	0.616403	0.393488	2.64783	2.19054	1.92527	0.50802	0.585984	0.371424	208082	114252	128262	81877.7	0.549072	0.616403	0.393488	0.224049	0.0699929	0				0	0	0	1320.18
1.64_263.1961m/z	DL-Leucine	OL2a	263.1961m/z	0.0126033	0.000553881	0.0531987	78233	50282.9	38576.4	65036.8	0.642732	0.493096	0.831322	1.53356	1.54228	1.00199	0.537144	0.454343	0.202962	129830	116112	113937	104488	0.894338	0.877584	0.804806	0.995259	0.889033	0.982514	0.537144	0.454343	0.202962	129830	116112	113937	104488	0.894338	0.877584	0.804806	0.818502	0.969107	0.997864				67.711	84.3654	0	0
1.7_104.0473n	3-hydroxyisobutyrate	OL2a	104.0473n	#DIV/0!	#DIV/0!	#DIV/0!	0	0	0	0	#DIV/0!	#DIV/0!	#DIV/0!	0	0	0	0.285023	0.161739	0.435343	4968.01	6628.35	6138.08	5784.14	1.33421	1.23552	1.16428	0.334698	0.206595	0.211235	0.285023	0.161739	0.435343	4968.01	6628.35	6138.08	5784.14	1.33421	1.23552	1.16428	0.018582	0.0152805	0				145.203	544.737	157.119	226.044
1.72_270.1319m/z	Hydroxybutyrylcarnitine	OL2a	270.1319m/z	#DIV/0!	#DIV/0!	#DIV/0!	0	0	0	0	#DIV/0!	#DIV/0!	#DIV/0!	0	0	0	0.989385	0.792295	0.569058	2479.37	2509.32	3116.05	1330.03	1.01208	1.25679	0.536438	0.273712	0.252705	0.287155	0.989385	0.792295	0.569058	2479.37	2509.32	3116.05	1330.03	1.01208	1.25679	0.536438	0	0	0				0	0	0	0
1.72_81.0254m/z	2-Oxoadipic acid	OL2a	81.0254m/z	#DIV/0!	#DIV/0!	#DIV/0!	0	0	0	0	#DIV/0!	#DIV/0!	#DIV/0!	0	0	0	0.355918	0.266568	#DIV/0!	0	19.5826	75.8998	0	#DIV/0!	#DIV/0!	#DIV/0!	0.0365693	0.0548793	0	0.355918	0.266568	#DIV/0!	0	19.5826	75.8998	0	#DIV/0!	#DIV/0!	#DIV/0!	0	0	0				0	0	0	0
1.76_131.0945n	NORLEUCINE	OL2a	131.0945n	0.000494236	5.22629e-05	0.211827	147894	104159	96670	141339	0.704281	0.653645	0.955683	2.00021	1.78381	0.662028	0.114	0.0954779	0.00136294	202969	162882	172981	134067	0.8025	0.852256	0.66053	1.69808	1.16637	1.96239	0.114	0.0954779	0.00136294	202969	162882	172981	134067	0.8025	0.852256	0.66053	1.4201	1.3728	1.3293				184.023	186.168	106.833	106.33
1.76_73.0284m/z	3-Hydroxyadipic 3,6 lactone	OL2a	73.0284m/z	0.00497554	0.000804366	0.425194	1625.99	1319.66	1020.78	1522.3	0.811604	0.62779	0.936231	0.163594	0.191505	0.0912357	0.165355	0.158548	0.0405706	2203.78	1837.24	1868.4	1667.48	0.833674	0.847817	0.756645	0.15996	0.122577	0.157188	0.165355	0.158548	0.0405706	2203.78	1837.24	1868.4	1667.48	0.833674	0.847817	0.756645	0.0983834	0.0950015	0.123808				39.7522	97.6894	93.5782	99.1515
1.84_87.0440m/z	3-hydroxyisobutyrate	OL2a	87.0440m/z	0.530001	0.135787	0.838806	9729.22	13511	6673.67	9244.84	1.3887	0.685942	0.950214	0.561635	0.422009	0.32315	0.29218	0.0347512	0.0020555	16049.2	14662.7	14085.6	12975.9	0.913608	0.877653	0.808509	0.306463	0.304349	0.411135	0.29218	0.0347512	0.0020555	16049.2	14662.7	14085.6	12975.9	0.913608	0.877653	0.808509	0.0524889	0.131581	0.162533				2317.91	2140.07	5080.9	2862.06
1.89_81.0254m/z	2-Oxoadipic acid	OL2a	81.0254m/z	0.455311	0.147496	0.549014	8.15713	3.3956	0	4.09881	0.416274	0	0.502482	0.0178359	0.0192591	0.0181742	0.922489	0.610702	0.00676329	352.436	369.338	473.658	94.6903	1.04796	1.34395	0.268674	0.0652981	0.0747936	0.115488	0.922489	0.610702	0.00676329	352.436	369.338	473.658	94.6903	1.04796	1.34395	0.268674	0	0.00827268	0				12.9553	0	0	0
1.96_163.0600m/z	2-Hydroxyadipic acid	OL2a	163.0600m/z	0.943649	0.430196	0.522066	17497	17842.7	14902.6	15410.1	1.01976	0.85172	0.880726	0.433134	0.401951	0.41661	0.689334	0.000951145	0.0124918	24584.9	23318.7	18658.6	18372.3	0.9485	0.758947	0.747301	0.354587	0.550968	0.573323	0.689334	0.000951145	0.0124918	24584.9	23318.7	18658.6	18372.3	0.9485	0.758947	0.747301	0.251474	0.377482	0.414611				4649.37	5226.17	17060.9	5823.38
1.96_185.0419m/z	3-Hydroxyadipic acid	OL2a	185.0419m/z	0.693644	0.53806	0.657557	11453.8	10742.3	10344.5	10722.8	0.937882	0.903155	0.936178	0.279921	0.273353	0.271876	0.747619	0.00421695	0.00116425	63936.1	61458.8	51024	50715.5	0.961254	0.798047	0.793223	0.539313	0.801408	0.857257	0.747619	0.00421695	0.00116425	63936.1	61458.8	51024	50715.5	0.961254	0.798047	0.793223	0.289498	0.427569	0.506224				6340.96	7252.23	16583.7	8146.48
1_113.0345m/z	Uracil	OL2a	113.0345m/z	0.266984	0.254889	0.48444	5181.72	4704.24	4717.75	5503.17	0.907853	0.91046	1.06204	1.50295	3.91436	1.55185	0.419649	0.27491	0.548825	39195	29242.2	323710	46288.7	0.746068	8.25897	1.18098	0.725964	1.4446	0.732403	0.419649	0.27491	0.548825	39195	29242.2	323710	46288.7	0.746068	8.25897	1.18098	0.804191	0.700109	0.583034				5416.74	3405.3	4015.69	8234.4
1_133.0374n	D-Aspartic acid	OL2a	133.0374n	0.061085	0.00512414	0.0355074	3670.59	2528.25	1717.26	2136.45	0.688786	0.467844	0.582045	0.298263	0.334701	0.345614	0.940968	0.092152	0.534061	41741.9	41487.5	51327.7	45427.8	0.993905	1.22964	1.0883	0.333671	0.659026	0.470099	0.940968	0.092152	0.534061	41741.9	41487.5	51327.7	45427.8	0.993905	1.22964	1.0883	0.321474	0.359604	0.60631				337.605	5581.67	271.881	1555.85
1_178.0594m/z	METHYL GALACTOSIDE	OL2a	178.0594m/z	#DIV/0!	#DIV/0!	#DIV/0!	0	0	0	0	#DIV/0!	#DIV/0!	#DIV/0!	0.174585	0.144612	0.183802	0.715927	0.977707	0.512418	1502.6	1711.16	1519.4	1891.41	1.1388	1.01118	1.25876	0.135171	0.101346	0.180036	0.715927	0.977707	0.512418	1502.6	1711.16	1519.4	1891.41	1.1388	1.01118	1.25876	0.188896	0.166422	0.200909				0	385.971	0	0
1_306.0924m/z	Succinylcarnitine	OL2a	306.0924m/z	#DIV/0!	#DIV/0!	#DIV/0!	0	0	0	0	#DIV/0!	#DIV/0!	#DIV/0!	0.241495	0.355556	0.248794	0.210448	0.849697	0.66744	6184.96	3607.05	5737.91	5541.44	0.583198	0.927721	0.895955	0.225827	0.269696	0.211052	0.210448	0.849697	0.66744	6184.96	3607.05	5737.91	5541.44	0.583198	0.927721	0.895955	0.350526	0.31638	0.41858				0	0	0	0
1_88.0392m/z	N-ACETYLASPARAGINE	OL2a	88.0392m/z	0.0312474	0.000704986	0.0193551	2685	2137.71	1459.76	2007.73	0.796167	0.543673	0.747759	0.266302	0.385217	0.297945	0.759686	0.122088	0.444539	6232.58	6078.65	8298.62	6933.54	0.975303	1.33149	1.11247	0.303803	0.24826	0.25654	0.759686	0.122088	0.444539	6232.58	6078.65	8298.62	6933.54	0.975303	1.33149	1.11247	0.322759	0.3344	0.309055				788.455	1490.58	503.824	953.959
10.05_225.1094m/z	SEBACATE	OL2a	225.1094m/z	0.630197	0.495418	0.640802	36674.3	38335.8	35362.4	35681.2	1.0453	0.964228	0.972919	0.402332	0.318304	0.322585	0.706985	0.305908	0.223245	34579	33067	31009.3	30374.5	0.956275	0.896768	0.878408	0.39503	0.407793	0.432326	0.706985	0.305908	0.223245	34579	33067	31009.3	30374.5	0.956275	0.896768	0.878408	0.314365	0.221923	0.577521				20264.2	31001	33849.3	23386.7
10.07_171.1378m/z	10-hydroxydecanoic acid	OL2a	171.1378m/z	0.786628	0.843056	0.677075	31350.2	31619.8	31195.6	31657.3	1.0086	0.995069	1.00979	0.200759	0.165628	0.182246	0.428589	0.394788	0.918845	22340.9	22769.5	21701.4	22421.2	1.01918	0.971378	1.00359	0.170667	0.156282	0.160612	0.428589	0.394788	0.918845	22340.9	22769.5	21701.4	22421.2	1.01918	0.971378	1.00359	0.151592	0.111008	0.235526				20960.3	24002.7	30244.5	21464.1
10.2_199.0728m/z	3-hydroxyoctanoic acid	OL2a	199.0728m/z	0.763276	0.854018	0.815506	684.461	729.454	707.147	647.475	1.06573	1.03314	0.945964	0.0776486	0.0625231	0.0835612	0.81099	0.646386	0.697708	711.102	755.569	639.586	610.155	1.06253	0.899429	0.858041	0.0800427	0.0567312	0.0762134	0.81099	0.646386	0.697708	711.102	755.569	639.586	610.155	1.06253	0.899429	0.858041	0.0879558	0.0929617	0.105548				482.469	540.9	375.873	666.775
10.47_202.1202n	SEBACATE	OL2a	202.1202n	0.960205	0.0635159	0.377886	112681	115769	45271.5	75999.1	1.02741	0.401767	0.674463	1.5529	1.97827	1.68921	0.377195	0.719574	0.303079	141377	117394	129225	101967	0.830362	0.914046	0.721242	1.26791	1.02959	1.42472	0.377195	0.719574	0.303079	141377	117394	129225	101967	0.830362	0.914046	0.721242	0.156622	0.2131	1.13808				17382.3	39326.2	20419.5	17692.6
10.85_171.1378m/z	10-hydroxydecanoic acid	OL2a	171.1378m/z	0.433688	0.788638	0.618673	8958.18	9575.87	9063.01	8741.28	1.06895	1.0117	0.975787	0.215161	0.13046	0.14283	0.293281	0.680784	0.812781	7431.87	7824.58	7238.73	7547.01	1.05284	0.974012	1.01549	0.151527	0.0989264	0.134316	0.293281	0.680784	0.812781	7431.87	7824.58	7238.73	7547.01	1.05284	0.974012	1.01549	0.0840516	0.0829609	0.139305				5407.95	6565.41	7935.22	5952.35
11.83_295.1665m/z	ESTRADIOL-17ALPHA	OL2a	295.1665m/z	0.372345	0.478354	0.854485	257.579	385.048	358.11	281.425	1.49488	1.3903	1.09258	0.0970935	0.0887537	0.073345	0.355918	#DIV/0!	#DIV/0!	0	46.0288	0	0	#DIV/0!	#DIV/0!	#DIV/0!	0.0493661	0	0	0.355918	#DIV/0!	#DIV/0!	0	46.0288	0	0	#DIV/0!	#DIV/0!	#DIV/0!	0.0591922	0.0320512	0.0883086				0	0	173.248	0
12.77_239.1613m/z	12-Hydroxydodecanoic acid	OL2a	239.1613m/z	0.000439696	0.667424	0.000522802	596333	806550	583229	816594	1.35252	0.978026	1.36936	4.39303	0.996177	4.46612	0.958379	0.571812	0.892117	286470	283712	262804	279065	0.990372	0.917388	0.97415	1.3452	1.21428	1.27936	0.958379	0.571812	0.892117	286470	283712	262804	279065	0.990372	0.917388	0.97415	1.70993	1.43605	1.78008				414032	623706	577608	396578
13.09_197.1534m/z	Murideoxycholic acid	OL2a	197.1534m/z	0.57447	0.144476	0.380029	4760.48	4903.41	4419.29	4545.53	1.03002	0.928328	0.954847	0.109157	0.136001	0.110573	0.587013	0.177489	0.960584	3566.92	3719.89	3264.34	3554.59	1.04288	0.915169	0.996544	0.103328	0.11659	0.093598	0.587013	0.177489	0.960584	3566.92	3719.89	3264.34	3554.59	1.04288	0.915169	0.996544	0.145954	0.158696	0.143491				3621.45	3682.88	4140.04	3621.83
13.17_272.2580m/z	cis-9-Hexadecenoic acid	OL2a	272.2580m/z	0.459217	0.122916	0.714616	3506.9	5558.75	1710.12	2981.57	1.58509	0.487643	0.850201	0.399984	0.321032	0.261117	0.548923	0.626054	0.99717	1321.5	1546.96	1661.07	1319.59	1.17061	1.25696	0.998551	0.12856	0.154337	0.116318	0.548923	0.626054	0.99717	1321.5	1546.96	1661.07	1319.59	1.17061	1.25696	0.998551	0.233141	0.213243	0.214815				118.425	175.755	1129.56	0
13.32_95.0855m/z	Heptanoic acid	OL2a	95.0855m/z	0.675531	0.158138	0.192169	6235.94	7691.67	4200.9	4295.73	1.23344	0.673659	0.688865	0.395537	0.346375	0.380011	0.702124	0.34912	0.914784	9014.19	9966.03	6293.11	9362.14	1.10559	0.698134	1.0386	0.313046	0.363519	0.320736	0.702124	0.34912	0.914784	9014.19	9966.03	6293.11	9362.14	1.10559	0.698134	1.0386	0.226239	0.179384	0.33969				2293.53	2626.18	3247.54	2320.05
13.4_299.2001m/z	Prostaglandin B2	OL2a	299.2001m/z	0.711558	0.140299	0.211612	1100.29	859.015	560.351	632.832	0.78072	0.509278	0.575153	0.168812	0.174815	0.186514	0.844721	0.369861	0.497644	914.501	969.291	1367.08	715.151	1.05991	1.49489	0.782012	0.0525467	0.149427	0.114486	0.844721	0.369861	0.497644	914.501	969.291	1367.08	715.151	1.05991	1.49489	0.782012	0.0883503	0.0610554	0.0921899				591.081	489.235	279.269	759.355
13.53_197.1535m/z	URSODEOXYCHOLATE	OL2a	197.1535m/z	0.63501	0.457352	0.42284	1362.93	1731.91	1162.95	1108.59	1.27072	0.853271	0.813382	0.189014	0.12342	0.142935	0.737349	0.602493	0.996414	1134.11	1220.85	997.293	1135.25	1.07648	0.879364	1.00101	0.0914995	0.0899625	0.0958647	0.737349	0.602493	0.996414	1134.11	1220.85	997.293	1135.25	1.07648	0.879364	1.00101	0.0717741	0.0187523	0.113743				854.347	1027.05	885.333	786.175
13.56_398.3260m/z	3-Hydroxyhexadecanoylcarnitine	OL2a	398.3260m/z	0.939202	0.256119	0.00408507	8436.5	8625.77	7247.09	30868.2	1.02244	0.859017	3.65889	0.306766	0.246457	1.39886	0.476261	0.21729	0.39704	11111	9864.13	6869.39	9601.73	0.887783	0.618253	0.864167	0.298868	0.416805	0.297896	0.476261	0.21729	0.39704	11111	9864.13	6869.39	9601.73	0.887783	0.618253	0.864167	0.679939	0.318608	2.08463				0	0	0	0
13.82_416.3059m/z	1,24,25-Trihydroxyvitamin D3	OL2a	416.3059m/z	0.338951	0.095093	0.0879778	2200.03	2716.66	3001.63	3113.92	1.23483	1.36436	1.4154	0.191371	0.194279	0.264358	0.229798	0.400748	0.315326	1112.41	1859.27	1448.29	1565.76	1.6714	1.30195	1.40755	0.226162	0.130275	0.137754	0.229798	0.400748	0.315326	1112.41	1859.27	1448.29	1565.76	1.6714	1.30195	1.40755	0.122511	0.0493392	0.217961				917.631	1530.16	2335.17	0
14.11_252.6232m/z	N-acetyl Leukotriene E4	OL2a	252.6232m/z	0.000857326	9.10241e-05	0.000168493	3938.71	2091.72	1322.31	1868.06	0.531069	0.335721	0.474282	0.409887	0.402625	0.435619	0.134429	0.355918	0.355918	0	83.6052	53.5781	120.156	#DIV/0!	#DIV/0!	#DIV/0!	0.0748587	0.0506192	0.0819551	0.134429	0.355918	0.355918	0	83.6052	53.5781	120.156	#DIV/0!	#DIV/0!	#DIV/0!	0	0	0				0	0	0	0
14.22_180.0421n	trans-2,3-Dimethoxycinnamic acid	OL2a	180.0421n	0.890089	0.0206508	0.0837742	195013	197929	174680	182287	1.01495	0.895736	0.93474	0.906078	1.02319	0.970826	0.759603	0.0382327	0.0727962	162873	164251	152925	154430	1.00846	0.938924	0.948159	0.411155	0.659719	0.602787	0.759603	0.0382327	0.0727962	162873	164251	152925	154430	1.00846	0.938924	0.948159	0.609841	0.292802	0.949149				149772	178895	167713	155826
14.24_450.3568m/z	1,24,25-Trihydroxyvitamin D3	OL2a	450.3568m/z	#DIV/0!	#DIV/0!	#DIV/0!	0	0	0	0	#DIV/0!	#DIV/0!	#DIV/0!	0	0	0	0.17861	0.337377	0.192109	81.2789	265.613	332.239	744.603	3.26792	4.08764	9.16109	0.112936	0.105514	0.178727	0.17861	0.337377	0.192109	81.2789	265.613	332.239	744.603	3.26792	4.08764	9.16109	0	0	0.174621				0	0	0	0
14.56_263.6151m/z	N-acetyl Leukotriene E4	OL2a	263.6151m/z	0.63575	0.504985	0.664024	538.677	463.068	416.227	609.008	0.85964	0.772685	1.13056	0.0851852	0.0907739	0.0859064	0.404076	0.137196	0.137196	87.3723	32.9308	0	0	0.376903	0	0	0.0595955	0.0561665	0.0628404	0.404076	0.137196	0.137196	87.3723	32.9308	0	0	0.376903	0	0	0.044767	0.0417917	0.0480537				0	0	0	0
14.75_357.2804m/z	Deoxycholic acid	OL2a	357.2804m/z	0.599299	0.359743	0.0284258	1527.19	1882.11	2374.91	8292.31	1.2324	1.55508	5.42976	0.170669	0.227671	0.741722	0.361452	0.025872	0.180928	2051.81	2797.75	5284.21	4091.92	1.36356	2.5754	1.9943	0.202382	0.392242	0.325875	0.361452	0.025872	0.180928	2051.81	2797.75	5284.21	4091.92	1.36356	2.5754	1.9943	0.554169	0.481701	0.669103				415.012	4660.21	181.12	1039.99
14.86_522.2838m/z	Taurochenodesoxycholic acid	OL2a	522.2838m/z	0.296369	0.126864	0.561579	2312.48	1434.24	1098.12	3120.55	0.620218	0.474865	1.34944	0.244927	0.251234	0.27485	0.355918	#DIV/0!	0.355918	0	229.626	0	121.35	#DIV/0!	#DIV/0!	#DIV/0!	0.117149	0	0.0590206	0.355918	#DIV/0!	0.355918	0	229.626	0	121.35	#DIV/0!	#DIV/0!	#DIV/0!	0	0	0.0262896				0	0	0	0
14.91_283.1664m/z	2-hydroxytetradecanoic acid	OL2a	283.1664m/z	0.167835	0.393087	0.558082	2169.35	2852.79	2359.94	2307.88	1.31504	1.08786	1.06386	0.223398	0.112895	0.105128	0.132943	0.0697737	0.174556	1859.54	2230.1	1531.78	2238.94	1.19927	0.823738	1.20402	0.162125	0.1202	0.136844	0.132943	0.0697737	0.174556	1859.54	2230.1	1531.78	2238.94	1.19927	0.823738	1.20402	0.115737	0.106775	0.169377				2401.66	2092.66	1676.52	1551.37
14.94_432.3681m/z	Hexadecanoylcarnitine	OL2a	432.3681m/z	0.355918	0.387552	0.355918	254.286	0	3825.7	0	0	15.0449	0	0.136686	0.449504	0.137798	0.234307	0.332585	0.316758	725.647	0	4092.04	121.45	0	5.63916	0.167368	1.5343	0.401614	0.182534	0.234307	0.332585	0.316758	725.647	0	4092.04	121.45	0	5.63916	0.167368	0.1121	0.114394	0.26115				0	0	0	0
15.02_254.2243n	Palmitoleic acid	OL2a	254.2243n	0.988187	0.267132	0.80986	17670	17700.6	16006.1	18348.7	1.00173	0.905834	1.03841	0.262119	0.308154	0.356193	0.311553	0.146566	0.392817	12747.4	11657.1	11433.1	11939.2	0.914466	0.896892	0.9366	0.259082	0.240972	0.167973	0.311553	0.146566	0.392817	12747.4	11657.1	11433.1	11939.2	0.914466	0.896892	0.9366	0.145918	0.27168	0.208498				10109.3	9595.72	10149.8	9385.38
15.07_544.2662m/z	Taurochenodesoxycholic acid	OL2a	544.2662m/z	0.563469	0.319504	0.575531	2598.29	3172.63	1772.39	2090.84	1.22104	0.682136	0.804698	0.220218	0.189682	0.220166	0.627188	0.242014	0.135811	2542.11	2002.49	1332.17	821.907	0.787726	0.524042	0.323317	0.216652	0.225246	0.298468	0.627188	0.242014	0.135811	2542.11	2002.49	1332.17	821.907	0.787726	0.524042	0.323317	0.200898	0.241849	0.199027				0	0	0	0
15.15_209.1898m/z	2-hydroxytetradecanoic acid	OL2a	209.1898m/z	0.958235	0.605907	0.771963	1695.8	1685.24	1631.17	1746.74	0.99377	0.961884	1.03004	0.0853791	0.0771818	0.0695559	0.443935	0.41207	0.537443	1386.56	1051.01	1035.58	1119.72	0.758002	0.746876	0.807553	0.154411	0.10228	0.0857792	0.443935	0.41207	0.537443	1386.56	1051.01	1035.58	1119.72	0.758002	0.746876	0.807553	0.081647	0.0452636	0.0861033				674.424	857.766	1416.22	715.595
15.15_321.2187m/z	ELAIDATE	OL2a	321.2187m/z	0.262497	0.289427	0.0394428	2325.2	2878.25	2847.4	3558.75	1.23785	1.22458	1.53051	0.198943	0.146202	0.31355	0.355918	0.355918	0.355918	0	42.7921	38.9115	36.2913	#DIV/0!	#DIV/0!	#DIV/0!	0.0505718	0.0431381	0.0450406	0.355918	0.355918	0.355918	0	42.7921	38.9115	36.2913	#DIV/0!	#DIV/0!	#DIV/0!	0.325824	0.207316	0.359825				0	427.014	2042.9	0
15.17_298.2503n	12-hydroxy-9-cis-octadecenoic acid	OL2a	298.2503n	0.725945	0.111152	0.283702	11460.1	11995.1	10166.6	12735.4	1.04669	0.887135	1.11128	0.25528	0.254416	0.305795	0.823593	0.102427	0.0949472	37362.9	35761.3	23997.6	24345.9	0.957132	0.642282	0.651604	0.508522	0.780352	0.821474	0.823593	0.102427	0.0949472	37362.9	35761.3	23997.6	24345.9	0.957132	0.642282	0.651604	0.335631	0.307413	0.335239				5842.95	6272.21	7493.91	5309.3
15.25_265.2522m/z	PETROSELINATE	OL2a	265.2522m/z	0.597514	0.814711	0.258082	6377.3	6574.36	6257.07	7008.07	1.0309	0.981147	1.09891	0.131828	0.111179	0.192587	0.455936	0.291268	0.167845	11749.5	10486.7	9653.14	9074.81	0.892521	0.82158	0.772358	0.288102	0.289657	0.364757	0.455936	0.291268	0.167845	11749.5	10486.7	9653.14	9074.81	0.892521	0.82158	0.772358	0.239769	0.219286	0.255624				4033.82	3907.84	5350.42	3149.75
15.36_341.2084m/z	GLYCEROL-MYRISTATE	OL2a	341.2084m/z	0.778811	0.298386	0.0657749	44583.9	43045.9	38627.5	80414.2	0.965503	0.866401	1.80366	0.476616	0.6161	1.67436	0.837682	0.928151	0.358396	1562.42	1494.95	1605.85	3964.04	0.956818	1.0278	2.53712	0.102929	0.116824	0.368494	0.837682	0.928151	0.358396	1562.42	1494.95	1605.85	3964.04	0.956818	1.0278	2.53712	2.40348	2.57409	1.65444				1367.75	4290.28	2452.67	1717.1
15.52_259.2054m/z	stearidonic acid	OL2a	259.2054m/z	0.963924	0.108697	0.518544	908.872	902.524	636.56	988.361	0.993016	0.700385	1.08746	0.0608221	0.125143	0.0715111	0.356661	0.109283	0.104901	1535.51	1334.46	999.528	1209.93	0.869064	0.650941	0.787968	0.110888	0.145058	0.128194	0.356661	0.109283	0.104901	1535.51	1334.46	999.528	1209.93	0.869064	0.650941	0.787968	0.0818422	0.0953145	0.101433				857.272	661.875	673.169	885.569
15.67_321.2186m/z	PETROSELINATE	OL2a	321.2186m/z	8.03002e-05	0.00332354	0.000176679	3195.39	4343.15	4788.59	5538.2	1.35919	1.49859	1.73318	0.327261	0.309285	0.463207	0.156272	0.515201	0.756869	249.735	115.461	161.835	295.683	0.462335	0.648026	1.18399	0.0969991	0.0686337	0.0755929	0.156272	0.515201	0.756869	249.735	115.461	161.835	295.683	0.462335	0.648026	1.18399	0.315528	0.145493	0.539485				701.591	804.131	4189.29	207.707
15.7_305.2446m/z	Oleic acid	OL2a	305.2446m/z	0.0648164	0.180797	0.0112411	1.29592e+06	1.37839e+06	1.3675e+06	1.47497e+06	1.06364	1.05524	1.13817	2.50359	1.82244	3.84637	0.79886	0.706217	0.37033	759052	771026	779399	803810	1.01577	1.02681	1.05897	1.26687	1.11775	1.60763	0.79886	0.706217	0.37033	759052	771026	779399	803810	1.01577	1.02681	1.05897	2.91744	1.15817	2.69445				750913	968774	1.3741e+06	801305
15.72_265.2522m/z	PETROSELINATE	OL2a	265.2522m/z	0.0396501	0.0228376	0.0409272	13770.4	12567.3	11532.5	15412.6	0.912637	0.837487	1.11926	0.310517	0.348383	0.362203	0.702118	0.419421	0.983842	7610.21	8098.79	6447.95	7635.67	1.0642	0.847276	1.00335	0.207053	0.199233	0.186415	0.702118	0.419421	0.983842	7610.21	8098.79	6447.95	7635.67	1.0642	0.847276	1.00335	0.312781	0.293283	0.236797				2918.28	3020.27	4092.65	3289.76
15.9_327.2289m/z	arachidonic acid	OL2a	327.2289m/z	0.488961	0.00171986	0.7277	32757.6	27656.6	20980.1	31854.2	0.844279	0.640465	0.97242	0.617293	0.837835	0.250639	0.611879	0.267997	0.182101	20068.6	18345.5	15514.3	15468.9	0.914136	0.773061	0.770799	0.382662	0.403903	0.404414	0.611879	0.267997	0.182101	20068.6	18345.5	15514.3	15468.9	0.914136	0.773061	0.770799	1.39505	1.41148	1.3155				12624.7	10422.6	8606.18	10887.1
16.27_295.2418m/z	docosapentaenoic acid	OL2a	295.2418m/z	0.518969	0.180681	0.883671	1629.16	4223.37	278.626	1380.8	2.59236	0.171024	0.847554	0.462357	0.277644	0.272647	0.714098	0.355918	0.956457	35.1153	62.7348	0	38.063	1.78654	0	1.08394	0.0530366	0.0388188	0.0387984	0.714098	0.355918	0.956457	35.1153	62.7348	0	38.063	1.78654	0	1.08394	0.0513205	0.0505058	0.0535039				0	0	0	0
16.27_385.3460m/z	24-Hydroxychloesterol	OL2a	385.3460m/z	0.135506	0.135506	0.135506	133.033	0	0	0	0	0	0	0.093985	0.0793463	0.100137	#DIV/0!	0.355918	0.135894	0	0	133.648	84.1212	#DIV/0!	#DIV/0!	#DIV/0!	0	0.0803641	0.0609942	#DIV/0!	0.355918	0.135894	0	0	133.648	84.1212	#DIV/0!	#DIV/0!	#DIV/0!	0.325379	0.323748	0.289277				0	0	0	0
16.29_423.3230m/z	Calcifediol	OL2a	423.3230m/z	0.208975	0.355918	0.0382985	0	203.525	54.7871	260.328	#DIV/0!	#DIV/0!	#DIV/0!	0.121036	0.0566375	0.142272	0.319871	0.136731	0.136731	239.791	70.2892	0	0	0.293127	0	0	0.105598	0.0929812	0.099395	0.319871	0.136731	0.136731	239.791	70.2892	0	0	0.293127	0	0	0.331586	0.301567	0.256154				0	0	0	0
16.47_351.2265m/z	dihomo-gamma-linolenic acid	OL2a	351.2265m/z	0.346622	0.0243495	0.0869569	7451.68	6442.88	5104.38	9256.06	0.864621	0.684997	1.24214	0.269417	0.35873	0.372902	0.383275	0.980426	0.359141	73473.3	62928.4	73849.2	56175.8	0.856479	1.00512	0.764574	0.832718	0.548991	0.952496	0.383275	0.980426	0.359141	73473.3	62928.4	73849.2	56175.8	0.856479	1.00512	0.764574	0.604708	0.688142	0.756524				1448.91	605.447	773.928	1517.93
16.89_313.2521m/z	7Z,10Z,13Z,16Z,19Z-Docosapentaenoic acid	OL2a	313.2521m/z	0.949204	0.0495939	0.742148	2061.56	2094.54	1260.78	2332.43	1.016	0.611566	1.13139	0.142064	0.193603	0.171711	#DIV/0!	#DIV/0!	#DIV/0!	0	0	0	0	#DIV/0!	#DIV/0!	#DIV/0!	0	0	0	#DIV/0!	#DIV/0!	#DIV/0!	0	0	0	0	#DIV/0!	#DIV/0!	#DIV/0!	0	0	0				0	0	0	0
18.49_395.3667m/z	alpha tocopherol	OL2a	395.3667m/z	0.609885	0.532862	0.0312701	2806.34	3038.48	2516.86	3892.67	1.08272	0.896846	1.3871	0.145933	0.120711	0.295007	0.341043	0.355918	0.46271	111.104	278.25	0	215.441	2.5044	0	1.93909	0.104728	0.0690495	0.0757075	0.341043	0.355918	0.46271	111.104	278.25	0	215.441	2.5044	0	1.93909	0.0699181	0.0653819	0.104598				0	0	0	0
2.01_177.0408m/z	N-ACETYLCYSTEINE	OL2a	177.0408m/z	0.670076	0.00053763	0.00213166	477.892	433.101	78.7514	114.371	0.906274	0.164789	0.239323	0.0657908	0.156561	0.179249	0.903496	0.347388	0.449936	661.174	579.611	36427.3	3258.31	0.876638	55.0948	4.92806	0.134229	1.30515	0.405239	0.903496	0.347388	0.449936	661.174	579.611	36427.3	3258.31	0.876638	55.0948	4.92806	0	0	0				0	0	0	0
2.01_384.1212n	S-ADENOSYLHOMOCYSTEINE	OL2a	384.1212n	#DIV/0!	#DIV/0!	0.355918	0	0	0	1.33941	#DIV/0!	#DIV/0!	#DIV/0!	0	0	0.0101516	0.0203466	0.879772	0.00459716	9657.94	6225.38	10078.7	3804.71	0.644586	1.04357	0.393946	0.522633	0.289764	0.560594	0.0203466	0.879772	0.00459716	9657.94	6225.38	10078.7	3804.71	0.644586	1.04357	0.393946	1.01737	1.10208	1.42988				0	0	0	0
2.13_127.0502m/z	Thymine	OL2a	127.0502m/z	0.965284	0.758314	0.890317	1432.09	1436.25	1456.96	1418.86	1.0029	1.01736	0.990758	0.0542535	0.0471262	0.0642719	0.290608	0.567523	0.153397	7017.6	5630.68	6405.7	5240.26	0.802366	0.912804	0.74673	0.2992	0.163638	0.282356	0.290608	0.567523	0.153397	7017.6	5630.68	6405.7	5240.26	0.802366	0.912804	0.74673	0.249442	0.251658	0.436723				1807.74	1649.69	1362.13	2037.19
2.18_95.0371n	2-Hydroxypyridine	OL2a	95.0371n	0.665588	0.179924	0.343535	8129.36	11506.6	3153.87	4457.69	1.41543	0.38796	0.548344	0.59558	0.544026	0.530449	0.026421	0.645091	0.319162	2829.2	2432.56	3123.92	2677.09	0.859802	1.10417	0.946233	0.177613	0.116243	0.0852129	0.026421	0.645091	0.319162	2829.2	2432.56	3123.92	2677.09	0.859802	1.10417	0.946233	0.0788559	0.0628954	0.0816316				1478.1	992.933	1482.76	1397.46
2.26_127.0389m/z	3-Hydroxy-3-methylglutaric acid	OL2a	127.0389m/z	0.521909	0.297984	0.597514	79588.5	70653.3	66286.3	73035.9	0.887733	0.832862	0.917668	0.860358	0.901526	0.802072	0.594133	0.525625	0.0163713	90762.3	84448.5	83878.2	75527.3	0.930436	0.924152	0.832143	0.723124	0.562757	0.906182	0.594133	0.525625	0.0163713	90762.3	84448.5	83878.2	75527.3	0.930436	0.924152	0.832143	0.989666	1.09354	1.43588				22431.3	18541.1	56936.9	25773.6
2.26_166.0496m/z	4-Pyridoxolactone	OL2a	166.0496m/z	0.338098	0.204141	0.0521577	632.611	477.487	394.226	272.366	0.754788	0.623172	0.430542	0.106322	0.118139	0.168152	0.907816	0.00139551	0.00429553	37860.3	37015.3	28940.4	29494.3	0.977682	0.7644	0.779029	0.501429	0.674213	0.676477	0.907816	0.00139551	0.00429553	37860.3	37015.3	28940.4	29494.3	0.977682	0.7644	0.779029	0.126895	0.121639	0.200986				66.8938	46.3474	345.108	153.041
2.28_163.0302n	N-ACETYLCYSTEINE	OL2a	163.0302n	0.833086	0.255157	0.0522504	1176.23	1209.71	1296.97	1043.79	1.02847	1.10265	0.887407	0.0801497	0.0845457	0.102385	0.211698	0.423806	0.255969	15244.8	12618.1	17564.6	12929.5	0.827699	1.15217	0.848123	0.419167	0.340523	0.32811	0.211698	0.423806	0.255969	15244.8	12618.1	17564.6	12929.5	0.827699	1.15217	0.848123	0.161982	0.0838928	0.341298				4419.34	5218.86	2180.64	3940.86
2.36_168.0632m/z	4-acetamidobutanoic acid	OL2a	168.0632m/z	0.9518	0.268755	0.0619219	744.771	735.543	613.32	509.662	0.987609	0.823501	0.684319	0.0770617	0.0880209	0.135219	0.394687	0.297195	0.0203843	84430.9	69423.2	70140.6	61264	0.822249	0.830746	0.725612	1.01945	0.801591	1.11448	0.394687	0.297195	0.0203843	84430.9	69423.2	70140.6	61264	0.822249	0.830746	0.725612	0.150112	0.104272	0.199208				1441.6	1251.35	112.978	1849.86
2.38_127.0366m/z	3-hydroxyisobutyrate	OL2a	127.0366m/z	0.459607	0.104808	0.577222	119.802	189.388	45.1845	82.395	1.58084	0.377159	0.687758	0.0736863	0.0562214	0.0585146	0.709406	0.905935	0.529021	124.525	158.405	114.417	178.159	1.27207	0.918828	1.43071	0.0591165	0.0495214	0.0602632	0.709406	0.905935	0.529021	124.525	158.405	114.417	178.159	1.27207	0.918828	1.43071	0.0285608	0.014509	0.030733				17.9169	16.8685	56.5755	18.1273
2.38_191.0813m/z	4-QUINOLINECARBOXYLATE	OL2a	191.0813m/z	0.0476627	0.790174	0.361807	138.407	32.4696	127.218	106.265	0.234596	0.919162	0.767776	0.0916567	0.0422544	0.0498293	0.637197	0.345218	0.0821638	1938.65	1692.5	1449.97	1327.32	0.873027	0.747924	0.68466	0.147861	0.139643	0.168898	0.637197	0.345218	0.0821638	1938.65	1692.5	1449.97	1327.32	0.873027	0.747924	0.68466	0.0246761	0.0168047	0.0333714				0	0	0	0
2.5_146.0269m/z	N-ACETYLCYSTEINE	OL2a	146.0269m/z	0.472232	0.405689	0.702753	383.935	294.218	288.83	415.655	0.766322	0.75229	1.08262	0.084109	0.0762172	0.060868	0.546363	0.934991	0.398804	35932.1	24883.3	34442.5	20941.2	0.692508	0.958544	0.5828	0.92635	0.700237	0.662344	0.546363	0.934991	0.398804	35932.1	24883.3	34442.5	20941.2	0.692508	0.958544	0.5828	0.178402	0.191373	0.278605				4681.96	1141.67	31.2662	4503.52
2.57_132.0807m/z	3-METHOXYTYRAMINE	OL2a	132.0807m/z	#DIV/0!	0.355918	#DIV/0!	0	0	6.94795	0	#DIV/0!	#DIV/0!	#DIV/0!	0	0.0192033	0	#DIV/0!	0.159161	#DIV/0!	0	0	19.5022	0	#DIV/0!	#DIV/0!	#DIV/0!	0	0.029693	0	#DIV/0!	0.159161	#DIV/0!	0	0	19.5022	0	#DIV/0!	#DIV/0!	#DIV/0!	0	0	0.0253952				0	0	0	0
2.57_206.0422m/z	4-Pyridoxic acid	OL2a	206.0422m/z	0.898996	0.185253	0.237257	37.824	42.407	108.703	95.4795	1.12117	2.87392	2.52431	0.0377349	0.0634582	0.0597784	0.758231	0.283692	0.236312	2918.5	2528.91	1784.37	1787.97	0.866507	0.6114	0.612631	0.213885	0.223873	0.196545	0.758231	0.283692	0.236312	2918.5	2528.91	1784.37	1787.97	0.866507	0.6114	0.612631	0.0699948	0.0848179	0.109968				0	0	0	0
2.66_262.1645m/z	Butenylcarnitine	OL2a	262.1645m/z	0.0221791	0.0043904	0.516188	13205.7	8829.83	7286.06	12083	0.668639	0.551737	0.914989	0.597909	0.587684	0.313951	0.00281546	0.00295376	0.00132394	298758	205854	207416	190183	0.689034	0.69426	0.636579	2.8213	2.14204	2.47587	0.00281546	0.00295376	0.00132394	298758	205854	207416	190183	0.689034	0.69426	0.636579	0.623987	0.679261	0.938217				288.4	116.795	0	1386.47
2.69_212.0915m/z	3-METHOXYTYROSINE	OL2a	212.0915m/z	0.00212293	0.000218238	0.119945	1874.48	1209.95	1184.8	1585.98	0.645486	0.632067	0.846092	0.243534	0.205458	0.143411	0.138069	0.0491218	0.0587641	6001.28	4972.27	4562.82	4589.94	0.828535	0.760308	0.764828	0.264897	0.256778	0.255864	0.138069	0.0491218	0.0587641	6001.28	4972.27	4562.82	4589.94	0.828535	0.760308	0.764828	0.0921187	0.10808	0.0719591				0	0	66.5802	66.529
2.71_150.0912m/z	3-METHOXYTYRAMINE	OL2a	150.0912m/z	0.980836	0.935339	0.891171	61.3445	62.1445	58.6066	57.242	1.01304	0.955369	0.933124	0.0359625	0.0391724	0.0351489	0.134281	0.751853	0.718459	203.214	136.157	187.751	181.103	0.670019	0.923907	0.891194	0.0681094	0.0258558	0.0317454	0.134281	0.751853	0.718459	203.214	136.157	187.751	181.103	0.670019	0.923907	0.891194	0.0371836	0.0238503	0.0616543				36.8825	40.3081	40.7893	88.8405
2.79_253.1179m/z	5-HYDROXYTRYPTOPHAN	OL2a	253.1179m/z	0.00802156	0.0229588	0.259488	541.784	322.249	270.581	702.838	0.594792	0.499425	1.29727	0.136669	0.125786	0.107833	0.543527	0.752931	0.679377	3964.62	2433.07	3150.17	2930.46	0.613695	0.79457	0.739152	0.342885	0.261272	0.149999	0.543527	0.752931	0.679377	3964.62	2433.07	3150.17	2930.46	0.613695	0.79457	0.739152	0.10996	0.122617	0.129132				0	0	0	0
2.79_378.0805m/z	CYCLIC GMP	OL2a	378.0805m/z	0.13408	0.692925	0.522741	88.7923	0	57.0091	43.2672	0	0.642051	0.487286	0.0774157	0.0489056	0.0635897	0.40669	0.0873179	0.278985	11467.3	15022.3	29042	17579.7	1.31001	2.53259	1.53303	0.442788	0.896671	0.563782	0.40669	0.0873179	0.278985	11467.3	15022.3	29042	17579.7	1.31001	2.53259	1.53303	0.0697572	0.0734161	0.0649942				0	0	0	0
2.97_183.1127m/z	L-Phenylalanine	OL2a	183.1127m/z	0.779078	0.0379674	0.254521	426.715	371.617	112.56	261.787	0.870879	0.263783	0.613494	0.0895131	0.132507	0.109316	0.435561	0.121169	0.423674	989.83	920.479	1244.6	1194.6	0.929937	1.25738	1.20687	0.0687473	0.106784	0.0669733	0.435561	0.121169	0.423674	989.83	920.479	1244.6	1194.6	0.929937	1.25738	1.20687	0.0863575	0.0647466	0.0926651				358.698	209.412	45.336	424.55
3.04_378.0805m/z	CYCLIC GMP	OL2a	378.0805m/z	#DIV/0!	#DIV/0!	#DIV/0!	0	0	0	0	#DIV/0!	#DIV/0!	#DIV/0!	0	0	0	0.517397	0.0787225	0.458491	4455.72	5951.72	10412.2	6857.92	1.33575	2.33681	1.53913	0.317629	0.522787	0.38098	0.517397	0.0787225	0.458491	4455.72	5951.72	10412.2	6857.92	1.33575	2.33681	1.53913	0	0	0				0	0	0	0
3.15_121.0840m/z	Benzylamine	OL2a	121.0840m/z	0.0111131	0.000248959	0.521391	467800	370958	311080	449751	0.792984	0.664986	0.961416	2.87228	3.11092	1.24319	0.107965	0.13918	0.0698695	951709	792520	809728	774376	0.832733	0.850814	0.813668	3.39411	2.53745	2.8442	0.107965	0.13918	0.0698695	951709	792520	809728	774376	0.832733	0.850814	0.813668	2.2271	2.15723	2.38905				2336.46	6262.34	74.296	14478.3
3.17_165.0783m/z	L-Phenylalanine	OL2a	165.0783m/z	0.136759	0.0537581	0.170634	3590.15	2232.96	1998.31	2269.04	0.621967	0.556609	0.632018	0.30722	0.303996	0.292825	0.53658	0.363813	0.627815	3971.93	5292.98	5560.65	2915.95	1.3326	1.39999	0.734139	0.31857	0.248527	0.285616	0.53658	0.363813	0.627815	3971.93	5292.98	5560.65	2915.95	1.3326	1.39999	0.734139	0.175624	0.160008	0.250927				0	0	0	0
3.2_139.1229m/z	Phenethylamine	OL2a	139.1229m/z	0.228475	0.0122886	0.00868827	4431.89	2713.38	1121.07	943.78	0.612239	0.252955	0.212952	0.351982	0.440004	0.545916	#DIV/0!	#DIV/0!	#DIV/0!	0	0	0	0	#DIV/0!	#DIV/0!	#DIV/0!	0	0	0	#DIV/0!	#DIV/0!	#DIV/0!	0	0	0	0	#DIV/0!	#DIV/0!	#DIV/0!	0.0595309	0.0447282	0.0557919				0	0	0	0
3.27_262.1645m/z	Butenylcarnitine	OL2a	262.1645m/z	0.0809562	0.0751421	0.694082	208.34	78.3649	94.0089	189.187	0.376139	0.451228	0.908069	0.0986712	0.0796157	0.0470577	0.00910661	0.00145915	0.000408919	4134.51	2621.46	2366.06	2156.75	0.634044	0.572271	0.521645	0.355866	0.299912	0.333754	0.00910661	0.00145915	0.000408919	4134.51	2621.46	2366.06	2156.75	0.634044	0.572271	0.521645	0.0661144	0.0645252	0.0881422				0	0	0	0
3.27_333.5692m/z	?-Nicotinamide adenine dinucleotide	OL2a	333.5692m/z	0.198507	0.0667142	0.14781	2876.28	1804.37	1156.05	1686.79	0.627329	0.401925	0.586449	0.27891	0.312122	0.297948	0.355918	0.355918	0.422318	35.4679	0	0	269.512	0	0	7.59875	0.0451988	0.0390133	0.117748	0.355918	0.355918	0.422318	35.4679	0	0	269.512	0	0	7.59875	0.0414409	0.0386866	0.0444833				0	0	0	0
3.42_120.0444m/z	4-aminobenzoic acid	OL2a	120.0444m/z	0.115729	0.054429	0.800389	61.4614	16.4342	13.7005	56.3238	0.26739	0.222912	0.916409	0.0564545	0.0503823	0.0295468	0.184794	0.914026	0.0445331	5946.51	4707.18	6087.34	3996.4	0.791587	1.02368	0.672058	0.280187	0.197853	0.313986	0.184794	0.914026	0.0445331	5946.51	4707.18	6087.34	3996.4	0.791587	1.02368	0.672058	0.0347686	0.0343899	0.0354607				30.1681	49.1707	25.5915	91.7812
3.42_183.1127m/z	L-Phenylalanine	OL2a	183.1127m/z	0.997511	0.713381	0.426153	16.8122	16.8897	25.4606	42.4277	1.00461	1.51441	2.52362	0.017835	0.0261033	0.0417661	0.933202	0.226922	0.790788	691.339	678.281	1145.37	756.365	0.981112	1.65674	1.09406	0.0730587	0.142683	0.0488439	0.933202	0.226922	0.790788	691.339	678.281	1145.37	756.365	0.981112	1.65674	1.09406	0.0380429	0.0247515	0.0492868				338.117	0	61.223	500.653
3.44_276.1802m/z	Tiglylcarnitine	OL2a	276.1802m/z	0.773072	0.958289	0.798673	144.117	119.641	140.048	161.15	0.830168	0.971768	1.11819	0.0538183	0.0480472	0.0549891	6.83364e-05	0.00318219	0.00386264	71814.1	53351.8	51926.6	44813.6	0.742915	0.72307	0.624023	1.30321	0.99934	1.21924	6.83364e-05	0.00318219	0.00386264	71814.1	53351.8	51926.6	44813.6	0.742915	0.72307	0.624023	0.11696	0.119507	0.140873				111.2	122.103	56.4453	404.83
3.52_168.0632m/z	Butyrylglycine	OL2a	168.0632m/z	0.64053	0.20943	0.408462	5284.36	7145.97	2508.08	3351.15	1.35229	0.474623	0.634163	0.428328	0.406119	0.391934	0.432577	0.10152	0.109314	2192.26	2000.53	1698.87	2759.26	0.912544	0.774942	1.25864	0.108456	0.148002	0.171478	0.432577	0.10152	0.109314	2192.26	2000.53	1698.87	2759.26	0.912544	0.774942	1.25864	0.0899355	0.0986952	0.161951				624.099	391.231	175.161	860.545
3.52_240.0707m/z	Nitrotyrosine	OL2a	240.0707m/z	0.138013	0.799364	0.0993686	323.477	641.212	274.836	647.149	1.98225	0.849629	2.0006	0.152155	0.0755691	0.15678	0.77252	0.176573	0.148801	2171.16	1972.79	1257.09	1196.86	0.908636	0.578997	0.551253	0.154705	0.202704	0.204499	0.77252	0.176573	0.148801	2171.16	1972.79	1257.09	1196.86	0.908636	0.578997	0.551253	0.0975448	0.0459493	0.119949				0	0	0	0
3.54_243.0974m/z	Thymidine	OL2a	243.0974m/z	0.0714573	0.0012599	0.000293674	0	108.301	172.814	314.879	#DIV/0!	#DIV/0!	#DIV/0!	0.0890167	0.102564	0.169427	#DIV/0!	0.355918	#DIV/0!	0	0	1272.17	0	#DIV/0!	#DIV/0!	#DIV/0!	0	0.246657	0	#DIV/0!	0.355918	#DIV/0!	0	0	1272.17	0	#DIV/0!	#DIV/0!	#DIV/0!	0.0920022	0.136385	0.14271				0	0	0	0
3.71_183.1127m/z	L-Phenylalanine	OL2a	183.1127m/z	0.0422986	0.445041	0.736221	39.7946	0	22.9899	28.3844	0	0.577713	0.713273	0.0555452	0.0271515	0.0398556	0.554735	0.270944	0.732043	463.862	389.529	1459.35	512.996	0.839752	3.14608	1.10592	0.0763823	0.212333	0.0538608	0.554735	0.270944	0.732043	463.862	389.529	1459.35	512.996	0.839752	3.14608	1.10592	0.0674121	0.0912316	0.101977				212.042	0	0	289.918
3.79_177.0458n	N-FORMYL-L-METHIONINE	OL2a	177.0458n	#DIV/0!	#DIV/0!	#DIV/0!	0	0	0	0	#DIV/0!	#DIV/0!	#DIV/0!	0	0	0	0.952566	0.569735	0.327438	500.761	507.376	649.061	791.387	1.01321	1.29615	1.58037	0.0618173	0.0912584	0.125221	0.952566	0.569735	0.327438	500.761	507.376	649.061	791.387	1.01321	1.29615	1.58037	0.199558	0.198826	0.268434				0	0	0	0
3.92_281.1129m/z	1-METHYLADENOSINE	OL2a	281.1129m/z	0.138111	0.0448052	0.641093	325.553	198.619	150.343	357.736	0.610098	0.461809	1.09886	0.0933454	0.099045	0.054386	0.0710912	0.867414	0.924073	3883.37	3184.93	3966.23	3852.7	0.820146	1.02134	0.992103	0.220333	0.121979	0.103733	0.0710912	0.867414	0.924073	3883.37	3184.93	3966.23	3852.7	0.820146	1.02134	0.992103	0.14556	0.125937	0.20875				0	0	0	0
4.04_133.0320m/z	2-Hydroxy-4-(methylthio)butanoic acid	OL2a	133.0320m/z	0.0265705	0.0202205	0.0240474	43.315	7.44868	6.52584	9.59369	0.171965	0.15066	0.221486	0.0535637	0.0444922	0.0524328	0.200674	0.10725	0.120962	553.466	382.059	399.637	379.448	0.690303	0.722062	0.685585	0.107563	0.0835942	0.0867984	0.200674	0.10725	0.120962	553.466	382.059	399.637	379.448	0.690303	0.722062	0.685585	0.0282518	0.0080198	0.0241577				41.6929	0	0	0
4.04_177.0458n	N-FORMYL-L-METHIONINE	OL2a	177.0458n	0.675926	0.367322	0.107042	3626.29	3363.83	3170.68	4465.95	0.927625	0.87436	1.23155	0.165331	0.165857	0.252471	0.461718	0.0780599	0.0324246	21262.1	19245.9	16152.9	16746.2	0.905171	0.759704	0.787608	0.363566	0.480735	0.480422	0.461718	0.0780599	0.0324246	21262.1	19245.9	16152.9	16746.2	0.905171	0.759704	0.787608	0.174893	0.247342	0.346048				4163.63	6487.75	2642.71	4119.87
4.12_276.1802m/z	Tiglylcarnitine	OL2a	276.1802m/z	0.106309	0.00308433	0.187933	213.309	103.854	37.7525	164.15	0.486874	0.176985	0.769542	0.209662	0.206766	0.2157	0.036763	0.171857	0.00955763	4819.8	3705.13	3799.5	2774.86	0.76873	0.78831	0.57572	0.313021	0.23099	0.260097	0.036763	0.171857	0.00955763	4819.8	3705.13	3799.5	2774.86	0.76873	0.78831	0.57572	0.238338	0.21669	0.247254				0	141.074	0	43.8443
4.25_169.0470m/z	Adipic acid	OL2a	169.0470m/z	0.46041	0.918936	0.097956	3357.62	3820.88	3417.32	2244.96	1.13797	1.01778	0.668616	0.485444	0.466187	0.501969	0.715258	0.539353	0.828797	20976.5	19177.1	17824.7	20033.8	0.914216	0.849745	0.955059	0.510657	0.328978	0.418992	0.715258	0.539353	0.828797	20976.5	19177.1	17824.7	20033.8	0.914216	0.849745	0.955059	0.526181	0.506165	0.577341				7451.01	5005.07	6905.42	7763.88
4.31_139.0729m/z	HEXANOATE	OL2a	139.0729m/z	0.278804	0.766558	0.439633	3509.76	4976.31	3752.59	6632.64	1.41785	1.06919	1.88977	0.212466	0.197314	0.179094	0.378006	0.203531	0.200013	5003.33	4284.08	3418.66	3502.74	0.856246	0.683278	0.700082	0.269405	0.223747	0.218326	0.378006	0.203531	0.200013	5003.33	4284.08	3418.66	3502.74	0.856246	0.683278	0.700082	0.235207	0.217982	0.557287				1455.89	1501.14	3306.86	1474.51
4.31_237.1231m/z	Tryptophan	OL2a	237.1231m/z	0.00867184	0.0391215	0.132221	3095.78	1777.46	1918.9	2264.46	0.574155	0.619844	0.731465	0.183899	0.170978	0.186202	0.663836	0.871998	0.412334	216.579	123.079	250.915	886.679	0.568284	1.15854	4.09401	0.197445	0.169113	0.0946461	0.663836	0.871998	0.412334	216.579	123.079	250.915	886.679	0.568284	1.15854	4.09401	0.178784	0.0917716	0.242476				0	0	0	74.3797
4.44_378.1655m/z	THEOBROMINE	OL2a	378.1655m/z	#DIV/0!	#DIV/0!	#DIV/0!	0	0	0	0	#DIV/0!	#DIV/0!	#DIV/0!	0.144598	0.458458	0.141252	0.435087	0.363043	0.576117	520.813	255.764	3937.8	336.28	0.491086	7.56087	0.645683	0.0837482	0.0641215	0.073426	0.435087	0.363043	0.576117	520.813	255.764	3937.8	336.28	0.491086	7.56087	0.645683	0.0699217	0.0866374	0				0	0	0	0
4.46_229.1545m/z	leucyl-proline	OL2a	229.1545m/z	0.00125525	0.00439295	0.891473	17480.5	13318.4	10967.6	17771.3	0.761905	0.627422	1.01664	0.800511	0.328048	0.41564	0.229412	0.735341	0.481357	3766.28	805.45	5283.09	11511.6	0.213858	1.40273	3.05648	0.607086	0.398317	0.331661	0.229412	0.735341	0.481357	3766.28	805.45	5283.09	11511.6	0.213858	1.40273	3.05648	0.451201	0.204578	0.58402				0	0	0	0
4.51_381.1764m/z	3-Hydroxysuberic acid	OL2a	381.1764m/z	#DIV/0!	#DIV/0!	#DIV/0!	0	0	0	0	#DIV/0!	#DIV/0!	#DIV/0!	0.184296	0.481055	0.187559	0.46396	0.400634	0.329663	1808.63	1188.72	5073.55	905.586	0.657252	2.80519	0.500704	0.156238	0.142219	0.131304	0.46396	0.400634	0.329663	1808.63	1188.72	5073.55	905.586	0.657252	2.80519	0.500704	0.12784	0.130678	0.118365				0	0	0	0
4.56_178.1337m/z	TRYPTAMINE	OL2a	178.1337m/z	0.651134	0.576489	0.635095	491.693	284.197	250.121	294.778	0.577997	0.508694	0.599516	0.163287	0.0578082	0.0675012	0.511334	0.758746	0.156405	23.4138	50.4838	35.6905	72.2842	2.15616	1.52433	3.08724	0.0356752	0.0370909	0.238961	0.511334	0.758746	0.156405	23.4138	50.4838	35.6905	72.2842	2.15616	1.52433	3.08724	0.142629	0.130564	0.125814				0	0	0	0
4.64_237.1231m/z	L-Tryptophan	OL2a	237.1231m/z	0.958647	0.858613	0.906316	43.6549	41.6756	37.2449	39.3307	0.95466	0.853166	0.900947	0.257956	0.279032	0.283892	0.0664532	0.0163342	0.0134763	6406.83	5125.45	4489.72	4446.24	0.799998	0.700771	0.693984	0.358152	0.237605	0.298232	0.0664532	0.0163342	0.0134763	6406.83	5125.45	4489.72	4446.24	0.799998	0.700771	0.693984	0.302892	0.264815	0.32013				71.8038	0	157.691	67.0786
4.72_229.1545m/z	leucyl-proline	OL2a	229.1545m/z	0.00372308	0.000419746	0.08087	23200.9	15020.7	13772.7	19326.8	0.647421	0.593627	0.83302	0.904188	0.39742	0.427528	0.313137	0.990428	0.648231	7619.69	2198.63	7700.63	12896.6	0.288546	1.01062	1.69253	0.61181	0.420998	0.362959	0.313137	0.990428	0.648231	7619.69	2198.63	7700.63	12896.6	0.288546	1.01062	1.69253	0.435947	0.419357	0.529762				0	75.7341	0	0
4.82_122.0600m/z	3-Methylcrotonylglycine	OL2a	122.0600m/z	0.847167	0.192991	0.579519	1397.76	1570.74	594.351	1022.93	1.12376	0.425217	0.731836	0.148589	0.149991	0.124651	0.400942	0.315651	0.979335	777.56	666.895	652.022	781.186	0.857676	0.838549	1.00466	0.220998	0.155565	0.0770533	0.400942	0.315651	0.979335	777.56	666.895	652.022	781.186	0.857676	0.838549	1.00466	0.150049	0.0621904	0.129379				313.244	335.125	452.912	386.671
4.9_204.0605m/z	N-Iso Valerylglycine	OL2a	204.0605m/z	0.787355	0.307043	0.388918	1265.86	1477.05	2142.96	1884.72	1.16684	1.69289	1.48889	0.251438	0.139687	0.155457	0.838249	0.223549	0.493095	117.482	105.103	39.6951	69.6171	0.894628	0.337881	0.592574	0.0575829	0.0451873	0.0530627	0.838249	0.223549	0.493095	117.482	105.103	39.6951	69.6171	0.894628	0.337881	0.592574	0.180378	0.0522788	0.230121				0	0	0	0
4.92_237.1231m/z	L-Tryptophan	OL2a	237.1231m/z	#DIV/0!	#DIV/0!	#DIV/0!	0	0	0	0	#DIV/0!	#DIV/0!	#DIV/0!	0.39389	0.547422	0.417885	0.85439	0.320899	0.453083	9657.8	9177.29	12284.5	10959.1	0.950246	1.27197	1.13474	0.307273	0.322822	0.365515	0.85439	0.320899	0.453083	9657.8	9177.29	12284.5	10959.1	0.950246	1.27197	1.13474	0.415539	0.375118	0.415857				0	125.175	224.918	109.459
5.02_169.0470m/z	2-METHYLGLUTARATE	OL2a	169.0470m/z	0.670109	0.282339	0.571111	16895.5	20703.8	11026.6	13697.4	1.22541	0.652633	0.81071	0.565513	0.39662	0.312155	0.149859	0.926998	0.0013661	8585.39	7972.59	8515.3	7312.51	0.928623	0.991836	0.851738	0.424378	0.529564	0.24416	0.149859	0.926998	0.0013661	8585.39	7972.59	8515.3	7312.51	0.928623	0.991836	0.851738	0.436803	0.23178	0.381486				2872.89	3142.98	5310.79	3301.99
5.18_213.0731m/z	3-Hydroxysuberic acid	OL2a	213.0731m/z	0.833873	0.830766	0.468148	2389.44	2429.61	2363.26	2495.61	1.01681	0.989044	1.04443	0.174869	0.183486	0.169294	0.0741947	0.0205955	0.065174	4292.56	3563.67	2918.28	3361.02	0.830196	0.679847	0.782987	0	0.149281	0.158587	0.0741947	0.0205955	0.065174	4292.56	3563.67	2918.28	3361.02	0.830196	0.679847	0.782987	0.171911	0.182577	0.202346				1793.95	1562.97	2972.6	1619.9
5.21_105.0335m/z	4-hydroxybenzaldehyde	OL2a	105.0335m/z	0.963684	0.384436	0.0349222	1538.37	1550.23	1275.47	2371.37	1.00771	0.829107	1.54148	0.340549	0.345962	0.353597	0.498484	0.0514283	0.0140013	12942.7	11015.7	9270	7999.18	0.85111	0.716233	0.618045	0.312735	0.362644	0.430035	0.498484	0.0514283	0.0140013	12942.7	11015.7	9270	7999.18	0.85111	0.716233	0.618045	0.351297	0.30295	0.374631				19.6136	300.903	0	131.673
5.42_199.0575m/z	2-Isopropylmalic acid	OL2a	199.0575m/z	0.546875	0.0655234	0.212499	3336.65	4451.49	1904.38	2407.41	1.33412	0.570746	0.721504	0.232643	0.117468	0.120431	0.993301	0.181111	0.253353	2528.26	2530.87	1946.13	2185.8	1.00103	0.76975	0.864546	0	0.17173	0.125973	0.993301	0.181111	0.253353	2528.26	2530.87	1946.13	2185.8	1.00103	0.76975	0.864546	0.187026	0.0815361	0.156105				1896.78	1506.96	1936.96	1834.69
5.58_454.2474m/z	N-ACETYLSEROTONIN	OL2a	454.2474m/z	#DIV/0!	#DIV/0!	#DIV/0!	0	0	0	0	#DIV/0!	#DIV/0!	#DIV/0!	0.231202	0.281924	0.239255	0.861744	0.85181	0.675111	3745.8	3297.03	3392.12	2899.62	0.880193	0.905578	0.774099	0	0.117502	0.0889303	0.861744	0.85181	0.675111	3745.8	3297.03	3392.12	2899.62	0.880193	0.905578	0.774099	0.318421	0.287082	0.388699				0	0	0	0
5.63_189.0433m/z	Kynurenic acid	OL2a	189.0433m/z	0.756794	0.181506	0.264715	5968.24	7079.75	2687.7	3339.4	1.18624	0.450333	0.559529	0.347864	0.267735	0.122543	0.245601	0.0847847	0.0991073	431.938	538.752	316.741	545.491	1.24729	0.7333	1.26289	0.0621012	0.265956	0.0672079	0.245601	0.0847847	0.0991073	431.938	538.752	316.741	545.491	1.24729	0.7333	1.26289	0.342659	0.0730449	0.227431				682.32	1049.4	1038.29	446.369
5.73_199.0576m/z	2-Isopropylmalic acid	OL2a	199.0576m/z	0.817047	0.308716	0.126629	2082.05	2203.5	1722.08	1538.59	1.05834	0.827109	0.738981	0.0755866	0.0900048	0.145595	0.688977	0.176464	0.264686	1693.16	1570.68	1217.53	1342.27	0.927664	0.719091	0.792761	0.98926	0.0962873	0.108493	0.688977	0.176464	0.264686	1693.16	1570.68	1217.53	1342.27	0.927664	0.719091	0.792761	0.0944243	0.0842742	0.0675422				1166.49	1544.75	1915.46	1485.77
5.76_185.0807m/z	2-Hydroxyphenylacetic acid	OL2a	185.0807m/z	0.456015	0.882179	0.907015	513.085	345.775	471.895	481.988	0.673913	0.91972	0.939393	0.0653643	0.085151	0.0568039	0.679263	0.295797	0.6182	176.804	136.376	73.4449	129.877	0.771342	0.415404	0.734582	0.0680968	0.0987974	0.0255569	0.679263	0.295797	0.6182	176.804	136.376	73.4449	129.877	0.771342	0.415404	0.734582	0.0815779	0.028252	0.0465323				4.09329	65.1379	737.107	7.5288
5.86_183.0627m/z	3-Methyladipic acid	OL2a	183.0627m/z	0.705569	0.988014	0.351649	3901.67	3958.1	3898.43	3672.01	1.01446	0.99917	0.941139	0.400534	0.445273	0.44837	0.169757	0.332222	0.186526	18280.3	15322.4	15992.6	15412.4	0.838189	0.874854	0.843114	0.272922	0.339489	0.403336	0.169757	0.332222	0.186526	18280.3	15322.4	15992.6	15412.4	0.838189	0.874854	0.843114	0.480722	0.455081	0.513323				4005.73	5675.8	5175	4375.71
5.89_174.0792n	INDOLE-3-ACETAMIDE	OL2a	174.0792n	0.355918	#DIV/0!	#DIV/0!	0	8.67114	0	0	#DIV/0!	#DIV/0!	#DIV/0!	0.0251967	0	0	0.899634	0.776413	0.855341	41.6648	35.9445	26.9265	54.7598	0.862707	0.646266	1.31429	0.107168	0.0345846	0.041685	0.899634	0.776413	0.855341	41.6648	35.9445	26.9265	54.7598	0.862707	0.646266	1.31429	0.736665	0.0471297	0.425178				24.5262	399.867	0	0
5.94_321.1552m/z	6-CARBOXYHEXANOATE	OL2a	321.1552m/z	#DIV/0!	#DIV/0!	#DIV/0!	0	0	0	0	#DIV/0!	#DIV/0!	#DIV/0!	0.0644373	0.0578828	0.0603005	0.134131	0.295971	0.108194	62.3094	0	336.935	446.193	0	5.40745	7.16092	0.0875125	0	0	0.134131	0.295971	0.108194	62.3094	0	336.935	446.193	0	5.40745	7.16092	0.070635	0.0845859	0.0432182				0	68.2754	0	0
6.33_245.0950m/z	Biotin	OL2a	245.0950m/z	#DIV/0!	#DIV/0!	#DIV/0!	0	0	0	0	#DIV/0!	#DIV/0!	#DIV/0!	0.1345	0.102761	0.135409	0.451835	0.713302	0.385745	2242.91	957.93	1544.49	749.146	0.427093	0.688613	0.334007	0.0965193	0.21038	0.127106	0.451835	0.713302	0.385745	2242.91	957.93	1544.49	749.146	0.427093	0.688613	0.334007	0.123986	0.117585	0.107765				0	0	0	0
6.49_185.0807m/z	2-Hydroxyphenylacetic acid	OL2a	185.0807m/z	0.796234	0.34782	0.167019	760.155	869.263	571.734	426.681	1.14353	0.752129	0.561308	0.102041	0.0650726	0.0916884	0.322464	0.947145	0.146359	182.293	107.211	178.946	99.464	0.588124	0.981641	0.545628	0.167811	0.103251	0.0376429	0.322464	0.947145	0.146359	182.293	107.211	178.946	99.464	0.588124	0.981641	0.545628	0.0910217	0.0522133	0.0788173				10.2723	4.08694	649.334	70.8112
6.55_196.0943m/z	N-ACETYLLEUCINE	OL2a	196.0943m/z	0.591409	0.149432	0.3718	12035.3	19203.6	4391.62	6999.69	1.59561	0.364896	0.581599	0.3731	0.406294	0.47968	0.0839293	0.026748	0.0322684	3052.8	2564.27	2107.18	2435.19	0.839971	0.690244	0.79769	0.890364	0.438213	0.325362	0.0839293	0.026748	0.0322684	3052.8	2564.27	2107.18	2435.19	0.839971	0.690244	0.79769	0.382347	0.156054	0.210945				253.353	224.751	117.27	310.884
6.58_164.0473n	4-COUMARATE	OL2a	164.0473n	0.681683	0.0379374	0.856949	405.172	340.995	191.924	387.344	0.841607	0.473685	0.956	0.0836289	0.111475	0.0658684	0.908561	0.517609	0.747498	1593.34	1539.55	1276.73	1430.05	0.966242	0.801289	0.897517	0.123389	0.130697	0.131191	0.908561	0.517609	0.747498	1593.34	1539.55	1276.73	1430.05	0.966242	0.801289	0.897517	0.122361	0.169171	0.123397				211.316	213.875	201.412	203.955
6.68_195.0627m/z	2-Octenedioic acid	OL2a	195.0627m/z	0.0468992	0.171893	0.299514	6638.74	5947.65	6128.7	6148.58	0.895901	0.923173	0.926167	0.270206	0.290378	0.303664	0.644289	0.164863	0.0581572	13522.8	12529.2	11146.5	10494.9	0.926524	0.824273	0.77609	0.469844	0.304661	0.363694	0.644289	0.164863	0.0581572	13522.8	12529.2	11146.5	10494.9	0.926524	0.824273	0.77609	0.32142	0.294153	0.329051				4814.99	7266.6	8268.4	4797.74
6.82_173.1051n	N-ACETYLLEUCINE	OL2a	173.1051n	0.00255499	0.000245403	0.481282	4664.37	3442.68	3090.4	4415.73	0.738081	0.662554	0.946693	0.329472	0.30837	0.141854	0.366208	0.0903126	0.118519	5987.01	5146.16	4467.49	4781.59	0.859554	0.746197	0.798661	0.235967	0.259165	0.221609	0.366208	0.0903126	0.118519	5987.01	5146.16	4467.49	4781.59	0.859554	0.746197	0.798661	0.593012	0.215966	0.806835				526.721	1071.96	445.565	985.341
6.95_174.0891n	SUBERATE	OL2a	174.0891n	0.736689	0.150167	0.275932	1.67968e+06	2.1728e+06	535518	757232	1.29359	0.318822	0.45082	7.91547	8.14215	8.31404	0.886434	0.369695	0.764688	102837	104751	90036.6	99138.9	1.01862	0.87553	0.964043	0.658437	0.781523	0.59746	0.886434	0.369695	0.764688	102837	104751	90036.6	99138.9	1.01862	0.87553	0.964043	0.626973	0.784949	0.682876				68819.1	76226.2	216111	67088.7
6.95_213.0521m/z	SUBERATE	OL2a	213.0521m/z	0.91893	0.175709	0.455319	48794.5	53053.4	11801.8	24955	1.08728	0.241867	0.511431	0.995957	0.716823	0.286345	0.646992	0.976738	0.751284	310.546	353.043	312.743	287.578	1.13685	1.00708	0.926042	1.58946	1.10117	0.0321245	0.646992	0.976738	0.751284	310.546	353.043	312.743	287.578	1.13685	1.00708	0.926042	0.826634	0.0556323	0.293719				148.97	187.786	726.793	131.095
7.08_88.0215m/z	2',4'-DIHYDROXYACETOPHENONE	OL2a	88.0215m/z	0.646899	0.174708	0.349855	775.265	1189.28	211.406	359.611	1.53402	0.272689	0.463855	0.104563	0.104854	0.0746552	0.838577	0.574062	0.881582	392.421	405.873	423.364	382.739	1.03428	1.07885	0.975328	0.591996	0.140983	0.0583781	0.838577	0.574062	0.881582	392.421	405.873	423.364	382.739	1.03428	1.07885	0.975328	0.109689	0.0729261	0.0840008				245.631	98.688	63.5139	159.436
7.11_173.0806m/z	2-Octenedioic acid	OL2a	173.0806m/z	0.800951	0.222811	0.183235	2426.67	2270.46	1888.01	1908.44	0.935628	0.778026	0.786445	0.177431	0.135554	0.177505	0.255212	0.0519588	0.106163	4418.44	3765.47	2794.3	3577.6	0.852217	0.632419	0.809699	0.0440934	0.18317	0.223115	0.255212	0.0519588	0.106163	4418.44	3765.47	2794.3	3577.6	0.852217	0.632419	0.809699	0.211468	0.187239	0.239343				967.801	1028.06	1938.85	761.151
7.24_269.0893m/z	N-Acetyl-DL-tryptophan	OL2a	269.0893m/z	0.00755793	0.106112	0.116924	1122.6	623.441	785.363	1351.45	0.555355	0.699594	1.20386	0.46626	0.500121	0.476611	0.424567	0.166552	0.767948	808.411	382.574	77.7987	600.174	0.473242	0.0962365	0.742411	0.334249	0.298775	0.333068	0.424567	0.166552	0.767948	808.411	382.574	77.7987	600.174	0.473242	0.0962365	0.742411	0.272469	0.225416	0.245293				0	0	0	0
7.35_265.1541m/z	MELATONIN	OL2a	265.1541m/z	#DIV/0!	#DIV/0!	#DIV/0!	0	0	0	0	#DIV/0!	#DIV/0!	#DIV/0!	0	0	0	0.262341	0.816288	0.236191	1374.32	472.799	1605.34	418.221	0.344023	1.16809	0.304311	0	0.16214	0.167364	0.262341	0.816288	0.236191	1374.32	472.799	1605.34	418.221	0.344023	1.16809	0.304311	0.0383985	0.0165623	0.0412176				0	0	0	0
7.4_373.1166m/z	INDOLE-3-ACETATE	OL2a	373.1166m/z	0.369534	0.355918	0.355918	99.6103	647.386	0	0	6.49919	0	0	0.20081	0.0595074	0.0862448	0.339209	0.496601	0.244465	231.305	40.4974	95.4082	0	0.175083	0.412478	0	0.334191	0.0792266	0.0944012	0.339209	0.496601	0.244465	231.305	40.4974	95.4082	0	0.175083	0.412478	0	0	0	0				0	0	0	0
7.45_429.2701m/z	DETHIOBIOTIN	OL2a	429.2701m/z	#DIV/0!	#DIV/0!	#DIV/0!	0	0	0	0	#DIV/0!	#DIV/0!	#DIV/0!	0	0	0	0.170307	0.250216	0.98532	1489.07	836.74	9556.02	1475.56	0.561922	6.41745	0.990932	0.100811	0.610301	0.105324	0.170307	0.250216	0.98532	1489.07	836.74	9556.02	1475.56	0.561922	6.41745	0.990932	0.205577	0	0.093407				0	0	0	0
7.45_88.0215m/z	2',4'-DIHYDROXYACETOPHENONE	OL2a	88.0215m/z	0.606585	0.157595	0.619839	624.695	1106.84	148.884	405.111	1.77181	0.23833	0.648494	0.212232	0.165421	0.150786	0.977265	0.189218	0.632264	466.837	464.356	611.61	527.115	0.994686	1.31012	1.12912	1.03693	0.080734	0.0604679	0.977265	0.189218	0.632264	466.837	464.356	611.61	527.115	0.994686	1.31012	1.12912	0.0213238	0.0169338	0.0550466				228.852	76.0996	38.6654	265.383
7.48_185.0806m/z	2',4'-DIHYDROXYACETOPHENONE	OL2a	185.0806m/z	0.218231	0.173216	0.0976826	1110.66	759.187	717.657	687.593	0.683547	0.646155	0.619086	0.153658	0.134259	0.179984	0.0828843	0.030099	0.0507274	428.534	300.644	272.627	320.539	0.701564	0.636186	0.74799	0.359733	0.0841963	0.0751044	0.0828843	0.030099	0.0507274	428.534	300.644	272.627	320.539	0.701564	0.636186	0.74799	0.0749748	0.0582389	0.0857128				270.064	321.748	496.091	377.557
7.53_211.0365m/z	2-Octenedioic acid	OL2a	211.0365m/z	0.397291	0.525089	0.367111	151.811	50.4102	78.0834	426.245	0.332059	0.514346	2.80774	0.0868934	0.0518594	0.144067	0.46164	0.141659	0.881469	62.2735	122.061	15.252	70.8261	1.96008	0.244919	1.13734	0.193232	0.0461768	0.0460834	0.46164	0.141659	0.881469	62.2735	122.061	15.252	70.8261	1.96008	0.244919	1.13734	0.38134	0.249567	0.193305				102.877	71.3896	56.0728	0
7.64_144.0807m/z	INDOLE-3-ETHANOL	OL2a	144.0807m/z	0.207533	0.150566	0.496431	240.149	135.711	132.565	181.895	0.56511	0.55201	0.757424	0.0869208	0.0741058	0.0622576	0.787434	0.818254	0.918919	1110.52	1193.49	1071.79	1080.11	1.07471	0.96512	0.972615	0.119172	0.0670935	0.105715	0.787434	0.818254	0.918919	1110.52	1193.49	1071.79	1080.11	1.07471	0.96512	0.972615	0.0669925	0.0986262	0.0937492				341.381	32.9218	31.9767	598.093
7.69_105.0335m/z	BENZOATE	OL2a	105.0335m/z	0.545455	0.213422	0.888845	435.852	617.882	274.457	411.993	1.41764	0.629703	0.945259	0.124259	0.0980681	0.0862991	0.0897684	0.212832	0.875152	639.293	440.547	465.534	612.083	0.689116	0.728203	0.957439	0.0286818	0.0833049	0.0798493	0.0897684	0.212832	0.875152	639.293	440.547	465.534	612.083	0.689116	0.728203	0.957439	0.125711	0.125586	0.19104				130.14	70.4444	132.936	218.677
7.69_429.2701m/z	DETHIOBIOTIN	OL2a	429.2701m/z	#DIV/0!	#DIV/0!	#DIV/0!	0	0	0	0	#DIV/0!	#DIV/0!	#DIV/0!	0	0	0	0.756391	0.243472	0.584702	844.727	670.72	5453.79	1235.11	0.794008	6.45628	1.46214	0.335715	0.457158	0.126322	0.756391	0.243472	0.584702	844.727	670.72	5453.79	1235.11	0.794008	6.45628	1.46214	0	0	0				0	0	0	0
7.75_218.1152n	3-Hydroxydecanedioic acid	OL2a	218.1152n	0.700175	0.178452	0.522787	33086.2	49077.6	5443.1	17261.4	1.48333	0.164513	0.521709	1.35193	1.27876	1.18559	0.407924	0.972165	0.323232	2945.83	4857.42	2893.97	5252.41	1.64892	0.982397	1.783	0.122322	0.205579	0.338448	0.407924	0.972165	0.323232	2945.83	4857.42	2893.97	5252.41	1.64892	0.982397	1.783	0.270163	0.227496	0.35252				0	0	87.6418	0
7.85_429.2701m/z	DETHIOBIOTIN	OL2a	429.2701m/z	0.355918	0.355918	0.355918	31.769	0	0	0	0	0	0	0.0477529	0.0449506	0.0493691	0.834769	0.312957	0.416842	946.995	815.548	4544.88	453.505	0.861195	4.79926	0.478888	0.41889	0.406306	0.121686	0.834769	0.312957	0.416842	946.995	815.548	4544.88	453.505	0.861195	4.79926	0.478888	0	0	0				0	0	0	0
7.99_176.0704m/z	INDOLE-3-ACETATE	OL2a	176.0704m/z	0.602891	0.40455	0.109813	2246.97	2078.23	1988.24	2790.66	0.924904	0.884854	1.24196	0.120963	0.128345	0.203423	0.414462	0.0179585	0.00077625	14662.1	12229.8	9856.72	8727.05	0.83411	0.672259	0.595212	0.420798	0.478014	0.57994	0.414462	0.0179585	0.00077625	14662.1	12229.8	9856.72	8727.05	0.83411	0.672259	0.595212	0.24428	0.27053	0.30335				467.777	394.781	659.147	715.595
8.09_218.1150n	3-Hydroxydecanedioic acid	OL2a	218.1150n	0.892289	0.141831	0.366242	4641.67	5008.77	2339.12	3050.08	1.07909	0.50394	0.657108	0.327295	0.367281	0.35117	0.708255	0.491531	0.599039	1322.48	1379.85	1163.59	1421.65	1.04338	0.879851	1.07498	0.0774535	0.0916794	0.0888871	0.708255	0.491531	0.599039	1322.48	1379.85	1163.59	1421.65	1.04338	0.879851	1.07498	0.0847736	0.070237	0.0710005				1205.56	1778.36	2174.53	1192.1
8.31_247.0938m/z	SORBATE	OL2a	247.0938m/z	0.909352	0.172714	0.302972	770.941	721.118	321.892	388.861	0.935375	0.417531	0.504398	0.131167	0.158359	0.169663	0.355918	0.355918	0.946082	20.5031	0	0	22.6576	0	0	1.10508	0.0374243	0.0295584	0.0316329	0.355918	0.355918	0.946082	20.5031	0	0	22.6576	0	0	1.10508	0.0694273	0.100112	0.0937556				0	101.314	166.354	93.773
8.75_88.0215m/z	4-methoxybenzoic acid	OL2a	88.0215m/z	0.844946	0.404043	0.716408	502.639	579.926	228.029	387.649	1.15376	0.453663	0.771228	0.123939	0.130148	0.12151	0.650971	0.231188	0.428065	737.607	662.601	1025.14	900.481	0.898313	1.38982	1.22081	0.0825506	0.110017	0.0668333	0.650971	0.231188	0.428065	737.607	662.601	1025.14	900.481	0.898313	1.38982	1.22081	0.0477381	0.0560125	0.0620142				615.545	157.53	21.1919	525.938
8.85_188.1047n	1,7-Dicarboxyheptane	OL2a	188.1047n	0.774073	0.140531	0.21166	268487	281172	234632	239466	1.04725	0.873905	0.891909	1.35701	1.37947	1.47011	0.523525	0.300366	0.387912	284721	268486	319580	263317	0.942982	1.12243	0.924827	1.1079	1.20409	1.05276	0.523525	0.300366	0.387912	284721	268486	319580	263317	0.942982	1.12243	0.924827	0.824446	0.452567	2.7436				129687	251846	216662	145758
9.31_199.0728m/z	3-hydroxyoctanoic acid	OL2a	199.0728m/z	0.581566	0.361242	0.735037	2146.98	2953.79	1457.11	1922.21	1.37579	0.67868	0.895309	0.269053	0.209557	0.176605	0.221213	0.931125	0.614701	1883.4	1599.72	1903.61	1694.76	0.849382	1.01073	0.89984	0.0650045	0.0823564	0.122731	0.221213	0.931125	0.614701	1883.4	1599.72	1903.61	1694.76	0.849382	1.01073	0.89984	0.085254	0.115058	0.108294				1509.5	781.681	1160.55	1151.62
9.36_377.2175m/z	1,7-Dicarboxyheptane	OL2a	377.2175m/z	#DIV/0!	#DIV/0!	#DIV/0!	0	0	0	0	#DIV/0!	#DIV/0!	#DIV/0!	0	0	0	0.355918	0.625409	0.355918	115.523	0	263.504	0	0	2.28096	0	0	0.0960077	0.0595999	0.355918	0.625409	0.355918	115.523	0	263.504	0	0	2.28096	0	0	0	0				0	0	0	0
9.5_183.0991m/z	3-hydroxyoctanoic acid	OL2a	183.0991m/z	0.272795	0.0756139	0.785832	85602.5	84356.3	83009.7	86145.9	0.985442	0.969711	1.00635	0.283943	0.383151	0.193574	0.918161	0.35773	0.952676	45990.9	46529.6	41273	46452.3	1.01171	0.897418	1.01003	1.4196	0.44717	0.50417	0.918161	0.35773	0.952676	45990.9	46529.6	41273	46452.3	1.01171	0.897418	1.01003	0.33163	0.252754	0.255462				41910.9	43392.6	75980	48315.1
9.82_399.1576m/z	Cortisone	OL2a	399.1576m/z	0.355918	#DIV/0!	#DIV/0!	0	28.8949	0	0	#DIV/0!	#DIV/0!	#DIV/0!	0.0457984	0	0	0.728481	0.355918	0.935348	130.942	75.8835	0	144.487	0.579522	0	1.10345	0.385935	0.0746981	0.0398867	0.728481	0.355918	0.935348	130.942	75.8835	0	144.487	0.579522	0	1.10345	0	0	0.122597				0	0	0	0
0.63_297.0891n	METHYLTHIOADENOSINE	OL2b	297.0891n	0.355918	0.355918	0.355918	213.576	0	0	0	0	0	0	0.123815	0.11655	0.128006	0.572964	0.025374	0.102913	69557.5	62775.3	36121.4	40608.1	0.902495	0.519303	0.583805	0.658048	1.25638	1.21261	0.572964	0.025374	0.102913	69557.5	62775.3	36121.4	40608.1	0.902495	0.519303	0.583805	0.434968	0.0791612	0.142448				1974.88	32.5705	0	13287.4
0.77_274.0916m/z	DEOXYADENOSINE	OL2b	274.0916m/z	0.765172	0.61984	0.107036	4107.47	4742.26	3080.37	910.037	1.15455	0.749943	0.221556	0.296524	0.311096	0.493145	0.2002	0.0919475	0.0896611	32711	28494.9	24950	26513	0.871111	0.762739	0.810521	0.523104	0.589929	0.537382	0.2002	0.0919475	0.0896611	32711	28494.9	24950	26513	0.871111	0.762739	0.810521	0.973912	0.286805	0.253847				534.59	741.757	1936.5	1705.31
0.91_174.0218m/z	ANILINE-2-SULFONATE	OL2b	174.0218m/z	0.355918	0.137723	0.355918	0	96.0603	102.836	46.1927	#DIV/0!	#DIV/0!	#DIV/0!	0.078286	0.0719412	0.0505014	0.427185	0.45967	0.368736	3407.17	571.951	782.555	201.851	0.167867	0.229679	0.0592431	0.447005	0.346065	0.32139	0.427185	0.45967	0.368736	3407.17	571.951	782.555	201.851	0.167867	0.229679	0.0592431	0.217718	0.22803	0.357905				0	88.0935	0	0
1.13_139.0025m/z	Furan-2,5-dicarboxylic acid	OL2b	139.0025m/z	0.567481	0.0338901	0.00531541	6130.15	5701.86	3377.09	2462.63	0.930134	0.550899	0.401724	1.05767	1.32473	1.05841	0.0526681	0.00577598	0.0109598	73270.1	85823.1	91992.1	87964.7	1.17132	1.25552	1.20055	1.12565	0.921728	1.03677	0.0526681	0.00577598	0.0109598	73270.1	85823.1	91992.1	87964.7	1.17132	1.25552	1.20055	1.14313	1.11222	1.2329				561.623	1377.6	68.0679	3093.62
1.15_282.1192m/z	1-METHYLADENOSINE	OL2b	282.1192m/z	0.199187	0.201578	0.171544	9368.37	7213.35	7842.56	12668.2	0.769969	0.837132	1.35223	0.819574	1.07906	0.92681	0.122911	0.0037874	0.000589131	99480.7	74659.6	65483	51915.4	0.750494	0.658248	0.521864	1.36598	0.939236	1.16007	0.122911	0.0037874	0.000589131	99480.7	74659.6	65483	51915.4	0.750494	0.658248	0.521864	1.06973	0.98845	1.15022				0	498.434	0	602.033
1.15_298.0963m/z	METHYLTHIOADENOSINE	OL2b	298.0963m/z	#DIV/0!	#DIV/0!	#DIV/0!	0	0	0	0	#DIV/0!	#DIV/0!	#DIV/0!	0.77677	1.04716	0.862173	0.467943	0.537488	0.777205	54454.9	57753.9	58143.6	56947.5	1.06058	1.06774	1.04577	1.05865	0.728951	0.920969	0.467943	0.537488	0.777205	54454.9	57753.9	58143.6	56947.5	1.06058	1.06774	1.04577	0.973963	0.910814	1.00254				422.33	0	0	1792.81
1.22_156.0766m/z	HISTIDINE	OL2b	156.0766m/z	0.0241676	0.00176491	0.610424	4208.93	3007.69	2655.23	4021.75	0.714597	0.630855	0.955529	0.31339	0.304976	0.127822	0.354103	0.730323	0.979629	29545.2	26329	31093.2	29416.9	0.891144	1.05239	0.995658	0.435582	0.308696	0.391556	0.354103	0.730323	0.979629	29545.2	26329	31093.2	29416.9	0.891144	1.05239	0.995658	0.40718	0.436493	0.513967				238.426	350.53	0	656.872
1.35_233.1129m/z	10-Hydroxydecanoic acid	OL2b	233.1129m/z	0.452775	0.111595	0.0467728	6819.09	5051.24	3191.06	2401.85	0.740749	0.46796	0.352224	0.370417	0.453083	0.592236	0.199227	0.274244	0.801607	62330.8	54368.6	53718.8	63460.1	0.872259	0.861834	1.01812	0.674764	0.623324	0.307682	0.199227	0.274244	0.801607	62330.8	54368.6	53718.8	63460.1	0.872259	0.861834	1.01812	0.181212	0.17934	0.264606				0	306.899	0	437.991
1.4_261.1441m/z	12-Hydroxydodecanoic acid	OL2b	261.1441m/z	0.183974	0.260601	0.170958	3890.99	2012.69	2269.81	1426.44	0.51727	0.583349	0.3666	0.360771	0.317143	0.429183	#DIV/0!	#DIV/0!	#DIV/0!	0	0	0	0	#DIV/0!	#DIV/0!	#DIV/0!	0	0	0	#DIV/0!	#DIV/0!	#DIV/0!	0	0	0	0	#DIV/0!	#DIV/0!	#DIV/0!	0.154537	0.0889995	0				0	0	0	0
1.48_164.0471n	trans-3-Hydroxycinnamate	OL2b	164.0471n	0.00019057	7.44258e-06	0.0568817	2.13367e+06	1.55248e+06	1.31377e+06	1.85767e+06	0.727613	0.615732	0.870647	7.33791	7.14244	4.59001	0.0755625	0.0235773	0.00299197	4.16783e+06	3.60796e+06	3.52247e+06	3.36442e+06	0.865669	0.845158	0.807237	6.41359	5.5527	6.70512	0.0755625	0.0235773	0.00299197	4.16783e+06	3.60796e+06	3.52247e+06	3.36442e+06	0.865669	0.845158	0.807237	4.14106	4.46836	5.02803				8303.88	28520.7	1955.32	55901.6
1.48_203.2228m/z	SPERMINE	OL2b	203.2228m/z	0.000223126	5.9864e-05	0.0579332	1.21518e+06	746220	740585	1.10427e+06	0.614082	0.609445	0.908733	6.58689	5.42864	2.93947	0.318287	0.420641	0.251635	60206.6	31604.9	36607	27441.9	0.52494	0.608022	0.455795	1.37231	1.04117	1.21634	0.318287	0.420641	0.251635	60206.6	31604.9	36607	27441.9	0.52494	0.608022	0.455795	6.10733	4.93066	4.81314				6790.26	20582	99197.4	5715.75
1.54_175.0864m/z	INDOLE-3-ACETAMIDE	OL2b	175.0864m/z	0.45118	0.899244	0.988191	83.9138	154.396	77.1568	84.8105	1.83993	0.919477	1.01069	0.0605041	0.0303829	0.0386081	0.0167615	0.00122562	0.00549445	11506.6	7150.79	5220.49	5495.34	0.621451	0.453695	0.477581	0.59677	0.565717	0.575587	0.0167615	0.00122562	0.00549445	11506.6	7150.79	5220.49	5495.34	0.621451	0.453695	0.477581	0.127858	0.113237	0.0816942				5.79568	0	0	156.284
1.56_261.1441m/z	12-Hydroxydodecanoic acid	OL2b	261.1441m/z	0.957727	0.497537	0.0510599	1506.75	1454.62	918.336	52.2149	0.965401	0.609481	0.034654	0.17724	0.201441	0.339637	0.269739	0.0687799	0.0111865	4217.34	3590.54	3110.47	2486.64	0.851376	0.737542	0.589622	0.196467	0.222345	0.299814	0.269739	0.0687799	0.0111865	4217.34	3590.54	3110.47	2486.64	0.851376	0.737542	0.589622	0.117941	0	0				0	0	0	0
1.58_233.1129m/z	10-Hydroxydecanoic acid	OL2b	233.1129m/z	0.355918	0.813124	0.639678	57.6238	0	42.041	26.3913	0	0.729577	0.457992	0.0643131	0.0539915	0.0577488	0.821556	0.130384	0.411402	58053.6	63560.8	28282.9	120241	1.09487	0.487187	2.07122	0.864944	1.11295	1.94053	0.821556	0.130384	0.411402	58053.6	63560.8	28282.9	120241	1.09487	0.487187	2.07122	0	0	0				0	0	0	332.087
1.58_244.0692n	pseudouridine	OL2b	244.0692n	0.0827214	0.283558	0.000623199	3342.49	4447.83	4131.82	8724.56	1.33069	1.23615	2.6102	0.290209	0.208022	0.690846	0.481907	0.902172	0.371959	259511	67493.1	217837	17479.6	0.260078	0.839415	0.0673557	3.74259	2.81082	2.7593	0.481907	0.902172	0.371959	259511	67493.1	217837	17479.6	0.260078	0.839415	0.0673557	0.406418	0.473057	0.738371				842.069	2066.92	364.247	4394.73
1.64_152.0566m/z	Guanine	OL2b	152.0566m/z	0.0959456	0.00162127	0.540662	1868.97	2069.61	2464.35	1770.2	1.10736	1.31856	0.947156	0.12292	0.189731	0.092545	0.459246	0.0393165	0.479108	201720	271745	426970	281559	1.34714	2.11665	1.39579	2.08079	3.19099	2.25692	0.459246	0.0393165	0.479108	201720	271745	426970	281559	1.34714	2.11665	1.39579	0.18637	0.13408	0.123458				3224.66	2270.34	4102.09	6868.57
1_212.0527m/z	N-ACETYLGLUTAMATE	OL2b	212.0527m/z	0.839326	0.488793	0.0592043	4878.78	5416.01	2986.01	73.4639	1.11011	0.61204	0.0150578	0.5462	0.502786	0.589678	#DIV/0!	#DIV/0!	#DIV/0!	0	0	0	0	#DIV/0!	#DIV/0!	#DIV/0!	0.488235	0.432937	0.571821	#DIV/0!	#DIV/0!	#DIV/0!	0	0	0	0	#DIV/0!	#DIV/0!	#DIV/0!	0.410335	0.265442	0.0821642				0	0	0	0
1_233.1129m/z	10-Hydroxydecanoic acid	OL2b	233.1129m/z	0.191858	0.00978203	0.0315298	109468	86691.3	62613.2	52173.2	0.791931	0.571975	0.476606	1.07498	0.657215	0.906019	0.211711	0.286571	0.196225	12769.4	9952.93	15486.4	9892.82	0.779434	1.21277	0.774727	1.24699	1.14605	0.54225	0.211711	0.286571	0.196225	12769.4	9952.93	15486.4	9892.82	0.779434	1.21277	0.774727	1.3033	0.785779	1.13349				0	0	0	192.091
10.42_360.2737m/z	3-hydroxydodecanoyl carnitine	OL2b	360.2737m/z	#DIV/0!	#DIV/0!	#DIV/0!	0	0	0	0	#DIV/0!	#DIV/0!	#DIV/0!	0	0	0	0.111445	0.011552	0.0285022	6585.37	5172.32	4781.64	4267.45	0.785426	0.7261	0.64802	0.319074	0.294383	0.351591	0.111445	0.011552	0.0285022	6585.37	5172.32	4781.64	4267.45	0.785426	0.7261	0.64802	0.0477529	0.0320033	0.0660005				0	0	0	0
10.74_246.0735m/z	N-acetyl-tyrosine	OL2b	246.0735m/z	0.205818	0.0649836	0.593588	108.659	200.548	726.972	170.998	1.84566	6.69038	1.57371	0.0809481	0.181008	0.0537564	0.748863	0.224213	0.297081	466.606	365.363	69.7019	129.744	0.783022	0.149381	0.278059	0.101823	0.129993	0.118741	0.748863	0.224213	0.297081	466.606	365.363	69.7019	129.744	0.783022	0.149381	0.278059	0.0681427	0.0212837	0.067197				1201.18	87.7334	0	1213.55
11.03_251.1250m/z	Dodec-2-enedioic acid	OL2b	251.1250m/z	0.525551	0.165241	0.501036	19711.2	22630.9	16974.4	18794.1	1.14812	0.861155	0.953469	0.491481	0.402256	0.280586	0.466438	0.0770961	0.27149	12082.6	10787.1	8836.84	9899.67	0.89278	0.731368	0.819332	0.305729	0.373784	0.311941	0.466438	0.0770961	0.27149	12082.6	10787.1	8836.84	9899.67	0.89278	0.731368	0.819332	0.318485	0.218454	0.25411				6342.13	8643.71	9705.79	6431.91
11.38_113.0596m/z	Mevalonic acid	OL2b	113.0596m/z	0.54591	0.149725	0.414835	89759.5	182081	18839.1	42016.6	2.02854	0.209884	0.468102	2.80635	2.03087	1.95308	0.222066	0.483631	0.350863	1514.28	1845.34	2114.85	2321.83	1.21862	1.3966	1.53329	0.148124	0.178628	0.20896	0.222066	0.483631	0.350863	1514.28	1845.34	2114.85	2321.83	1.21862	1.3966	1.53329	0.294814	0.274347	0.492939				1286.57	1824.36	2704.13	1544.67
11.99_316.2032n	15-deoxy-?12,14-Prostaglandin J2	OL2b	316.2032n	0.547057	0.537068	0.0150033	143.328	102.121	204.143	278.39	0.712499	1.42431	1.94233	0.0534978	0.0609533	0.103928	0.828839	0.167207	0.35342	1388.57	1222.95	10366.1	659.212	0.880723	7.46529	0.47474	0.163981	0.631742	0.185972	0.828839	0.167207	0.35342	1388.57	1222.95	10366.1	659.212	0.880723	7.46529	0.47474	0.106451	0.0656794	0.193893				115.354	351.24	291.905	130.117
12.26_316.2479m/z	Decanoylcarnitine	OL2b	316.2479m/z	0.303361	2.22245e-05	0.324216	1589.6	2886.36	648.447	1771.06	1.81578	0.407931	1.11416	0.30279	0.241972	0.104683	#DIV/0!	#DIV/0!	#DIV/0!	0	0	0	0	#DIV/0!	#DIV/0!	#DIV/0!	0	0	0	#DIV/0!	#DIV/0!	#DIV/0!	0	0	0	0	#DIV/0!	#DIV/0!	#DIV/0!	0	0	0				0	0	0	0
12.45_327.2137m/z	Trihydroxypalmitic acid	OL2b	327.2137m/z	0.0017592	0.0955843	4.52971e-05	8698.51	13745.9	7750.42	15218.7	1.58025	0.891005	1.74958	0.672134	0.228177	0.773846	0.981033	0.642668	0.578268	1965.94	1977.58	2252.82	2794.57	1.00592	1.14593	1.42149	0.108849	0.134894	0.241948	0.981033	0.642668	0.578268	1965.94	1977.58	2252.82	2794.57	1.00592	1.14593	1.42149	0.156045	0.223131	0.362551				3177.7	1962.08	6008.1	3159.77
12.58_274.0902m/z	DEOXYADENOSINE	OL2b	274.0902m/z	0.459606	0.186522	0.814131	2682.23	5673.55	792.116	2141.48	2.11524	0.29532	0.798395	0.482417	0.33439	0.321566	0.442991	0.0754682	0.0275511	386.058	269.255	88.9313	48.5068	0.697447	0.230357	0.125646	0.0902389	0.11274	0.130669	0.442991	0.0754682	0.0275511	386.058	269.255	88.9313	48.5068	0.697447	0.230357	0.125646	0.0553428	0.0516217	0.0536841				0	3.70301	296.482	0
12.71_370.2948m/z	Tetradecenoyl-L-carnitine	OL2b	370.2948m/z	0.58951	0.874207	0.00395929	2014.83	2387.04	2077.62	7058.12	1.18474	1.03117	3.50309	0.181603	0.128887	0.663779	0.208236	0.0205151	0.243218	4149.28	2419.14	778.765	2175.91	0.583026	0.187687	0.524405	0.343113	0.394405	0.326357	0.208236	0.0205151	0.243218	4149.28	2419.14	778.765	2175.91	0.583026	0.187687	0.524405	0.301427	0.364973	0.897319				0	609.113	0	0
12.85_301.2975n	SPHINGANINE	OL2b	301.2975n	0.00129593	0.857637	0.000254429	116312	150869	114900	154945	1.2971	0.987854	1.33214	1.76522	0.519638	1.87176	0.771393	0.964518	0.414535	52175.1	53194.1	52315	49740.3	1.01953	1.00268	0.953334	0.355357	0.305524	0.356804	0.771393	0.964518	0.414535	52175.1	53194.1	52315	49740.3	1.01953	1.00268	0.953334	0.444761	0.224223	0.698403				56909.6	72164.7	118908	52124.9
12.93_247.1302m/z	Methyl jasmonate	OL2b	247.1302m/z	0.307665	0.0522119	0.990168	2807.17	3581.94	2162.66	2802.79	1.276	0.770406	0.99844	0.237111	0.181759	0.111611	0.640105	0.0800607	0.725783	949.018	765.021	430.822	847.102	0.806119	0.453966	0.892609	0.121144	0.151446	0.0907327	0.640105	0.0800607	0.725783	949.018	765.021	430.822	847.102	0.806119	0.453966	0.892609	0.113488	0.0748755	0.100314				1529.83	1871.04	2652.17	1252.4
13.14_375.2135m/z	Prostaglandin E2	OL2b	375.2135m/z	0.6478	0.279933	0.0410822	8547.14	9499.94	7167.52	11575.2	1.11148	0.838586	1.35427	0.300575	0.272094	0.486958	0.82885	0.508981	0.832791	2240.31	2009.55	3193.69	2718.94	0.896994	1.42555	1.21364	0.183979	0.227083	0.293758	0.82885	0.508981	0.832791	2240.31	2009.55	3193.69	2718.94	0.896994	1.42555	1.21364	0.410348	0.353614	0.553528				2338.1	3803.69	2047.42	2247.72
13.92_449.3134n	Glycoursodeoxycholic acid	OL2b	449.3134n	0.766774	0.849015	0.307368	20465.8	21294	20945.9	23855.9	1.04047	1.02346	1.16565	0.242995	0.329528	0.478985	0.758589	0.682452	0.180053	56447.3	60138.6	59179.3	44716.4	1.06539	1.0484	0.792178	0.669068	0.4543	0.758769	0.758589	0.682452	0.180053	56447.3	60138.6	59179.3	44716.4	1.06539	1.0484	0.792178	0.505346	0.598779	1.48349				5534.09	17303.9	8736.17	4956.23
14.11_428.3730m/z	Octadecanoylcarnitine	OL2b	428.3730m/z	0.301816	0.418774	0.404197	2319.39	383.817	14825.9	782.718	0.165482	6.39218	0.337468	0.374556	0.866119	0.340994	0.575572	0.401527	0.27629	5588.77	2781.94	21454.7	697.104	0.497773	3.83889	0.124733	0.474976	0.896847	0.512098	0.575572	0.401527	0.27629	5588.77	2781.94	21454.7	697.104	0.497773	3.83889	0.124733	0.287855	0.336648	0.279015				512.898	795.845	329.205	376.573
14.14_301.2133m/z	11-Octadecen-9-ynoic acid	OL2b	301.2133m/z	0.27901	0.355736	0.453945	2596.5	3143.67	2254.2	2892.67	1.21073	0.868169	1.11407	0.198427	0.148084	0.156274	0.356032	0.86586	0.238904	1990.59	2488.67	1917.46	2646.08	1.25022	0.963263	1.3293	0.184756	0.11304	0.17601	0.356032	0.86586	0.238904	1990.59	2488.67	1917.46	2646.08	1.25022	0.963263	1.3293	0.171293	0.0551473	0.197159				1405.59	2006.19	1417.86	1672.91
14.35_285.2420m/z	GLYCEROL-MYRISTATE	OL2b	285.2420m/z	0.607028	0.00500297	0.925326	22286.3	21343.2	18815	22153	0.957684	0.84424	0.99402	0.288642	0.455442	0.247231	0.411672	0.938206	0.150072	25104	24154.3	25304.7	21526.6	0.962169	1.00799	0.857496	0.254043	0.257018	0.428802	0.411672	0.938206	0.150072	25104	24154.3	25304.7	21526.6	0.962169	1.00799	0.857496	0.276519	0.322267	0.447722				11880.8	15851	14586.3	12903.5
14.35_375.2138m/z	Prostaglandin E2	OL2b	375.2138m/z	0.4915	0.104146	0.365629	1910.1	3476.01	437.251	1044.4	1.8198	0.228915	0.546776	0.353421	0.283473	0.25643	0.195323	0.0629026	0.0629026	240.152	61.9879	0	0	0.258119	0	0	0.110949	0.0993696	0.105288	0.195323	0.0629026	0.0629026	240.152	61.9879	0	0	0.258119	0	0	0.0755245	0.06918	0.0672734				165.068	208.149	329.064	217.644
14.75_415.2813m/z	Murideoxycholic acid	OL2b	415.2813m/z	0.0691121	0.769421	0.0752332	148.789	447.998	182.158	696.871	3.01095	1.22427	4.6836	0.152198	0.0615802	0.194715	0.426816	0.0401245	0.224622	2656.12	3882.5	6032.69	4696.45	1.46172	2.27124	1.76816	0.261328	0.397413	0.329671	0.426816	0.0401245	0.224622	2656.12	3882.5	6032.69	4696.45	1.46172	2.27124	1.76816	0.349742	0.426466	0.921135				246.915	5726.85	3.38818	0
15.39_406.2705n	7-Ketodeoxycholic acid	OL2b	406.2705n	0.174867	0.0003945	0.740993	144001	109430	75061.7	135939	0.75992	0.521257	0.944009	1.5878	2.04402	1.02299	0.298883	0.181983	0.226295	110576	97662.9	85020	93275.8	0.883223	0.768885	0.843547	0.925736	0.99982	0.906934	0.298883	0.181983	0.226295	110576	97662.9	85020	93275.8	0.883223	0.768885	0.843547	1.70447	1.79396	1.9801				11699.5	15067.4	18421	14067.8
15.64_306.2554n	dihomo-gamma-linolenic acid	OL2b	306.2554n	0.0117937	0.000388808	0.125818	589801	447447	392079	703140	0.75864	0.664765	1.19216	3.44796	3.46408	2.9233	0.85667	0.0958041	0.277378	309361	297145	175712	241552	0.960515	0.567984	0.780811	1.52351	2.35264	1.81202	0.85667	0.0958041	0.277378	309361	297145	175712	241552	0.960515	0.567984	0.780811	1.46269	1.43528	1.0521				21722.3	11774	16725.7	43421.9
15.8_357.2030m/z	Prostaglandin B2	OL2b	357.2030m/z	0.521013	0.596826	0.0930713	5825.23	6661.37	6046.14	5191.93	1.14354	1.03792	0.891285	0.248597	0.126864	0.205016	0.464129	0.399481	0.854083	8028	7205	7064.55	7793.31	0.897483	0.879989	0.970766	0.238517	0.216568	0.167526	0.464129	0.399481	0.854083	8028	7205	7064.55	7793.31	0.897483	0.879989	0.970766	0.239685	0.0503479	0.345718				5183.58	5336.77	8055.05	4664.31
15.8_401.2670m/z	Nordeoxycholic acid	OL2b	401.2670m/z	0.143323	0.513969	0.00373399	47400.5	52711.3	50329.5	63690.8	1.11204	1.06179	1.34367	0.586296	0.445614	1.186	0.011786	0.0493855	0.254318	31481.4	45423.6	42986.9	39917.5	1.44287	1.36547	1.26797	1.07342	0.726732	0.674136	0.011786	0.0493855	0.254318	31481.4	45423.6	42986.9	39917.5	1.44287	1.36547	1.26797	1.0909	0.76819	1.23527				21864.7	35358.4	39896.3	24471.3
16.03_247.2417m/z	PETROSELINATE	OL2b	247.2417m/z	0.642098	0.020609	0.201593	1699.95	2450.85	712.287	1201.01	1.44172	0.419004	0.706498	0.272823	0.235352	0.192172	0.0453225	0.0587384	0.259532	12264.3	7423.06	6487.01	8449.56	0.605256	0.528934	0.688954	0.609896	0.516858	0.425538	0.0453225	0.0587384	0.259532	12264.3	7423.06	6487.01	8449.56	0.605256	0.528934	0.688954	0.12095	0.0636098	0.144043				502.981	430.593	616.702	769.83
16.03_433.3304m/z	Coprocholic Acid	OL2b	433.3304m/z	0.813698	0.509851	0.35913	299.177	334.764	176.466	449.518	1.11895	0.589839	1.50252	0.0668088	0.0975425	0.107165	0.347112	0.429008	0.444412	1957.01	1535.61	1410.44	1551.47	0.784673	0.720715	0.792779	0.162551	0.168611	0.111568	0.347112	0.429008	0.444412	1957.01	1535.61	1410.44	1551.47	0.784673	0.720715	0.792779	0.178468	0.199195	0.665757				262.069	2007.25	373.562	731.055
16.21_439.3179m/z	Calcitriol	OL2b	439.3179m/z	0.0465593	0.000134221	0.229433	32382.8	23947.5	18143.5	39219.8	0.739511	0.56028	1.21113	0.814443	0.936114	0.713661	0.181158	0.641471	0.225189	8986.96	5974.77	7696.87	6499.36	0.664827	0.856449	0.723199	0.457363	0.275949	0.274101	0.181158	0.641471	0.225189	8986.96	5974.77	7696.87	6499.36	0.664827	0.856449	0.723199	0.346075	0.298798	0.97954				0	5993.7	228.268	335.261
16.24_247.2417m/z	PETROSELINATE	OL2b	247.2417m/z	0.803075	0.00560288	0.48441	4134.59	3866.26	2281.92	4946.15	0.935101	0.55191	1.19628	0.204731	0.330876	0.259485	0.183373	0.692364	0.427935	730.618	423.713	626.631	1720.03	0.579938	0.857673	2.35421	0.138671	0.0919168	0.243782	0.183373	0.692364	0.427935	730.618	423.713	626.631	1720.03	0.579938	0.857673	2.35421	0.447736	0.487553	0.325436				267.517	97.0277	494.399	153.799
16.24_265.2522m/z	Oleic acid	OL2b	265.2522m/z	0.858124	0.0206608	0.581992	28347	26852.3	17205	33247.9	0.947268	0.606941	1.17289	0.576314	0.807368	0.681812	0.0249141	0.0384032	0.40875	41504.6	25700.2	23067.5	33063.7	0.619214	0.555783	0.796628	1.12359	0.92727	0.653324	0.0249141	0.0384032	0.40875	41504.6	25700.2	23067.5	33063.7	0.619214	0.555783	0.796628	0.980185	1.04403	0.752128				6107.1	5731.77	8948.76	6760.27
16.73_390.2764n	7-Ketochenodeoxycholate	OL2b	390.2764n	0.0584999	0.000654978	0.819744	1.19247e+07	9.30301e+06	7.94268e+06	1.23782e+07	0.78015	0.666072	1.03803	14.2681	15.5186	9.4458	0.499279	0.134365	0.199682	1.33192e+07	1.2331e+07	9.1963e+06	1.1271e+07	0.925807	0.690457	0.846223	8.55778	13.3516	9.78867	0.499279	0.134365	0.199682	1.33192e+07	1.2331e+07	9.1963e+06	1.1271e+07	0.925807	0.690457	0.846223	18.1242	17.9521	16.8105				978465	1.73368e+06	994016	1.16616e+06
16.94_423.3228m/z	Calcifediol	OL2b	423.3228m/z	0.243033	0.0635287	0.00466382	116415	99947.8	94568.2	174243	0.858544	0.812334	1.49674	1.08798	1.03886	2.24326	0.13612	0.128486	0.126015	265210	137658	129444	132956	0.519052	0.488083	0.501325	3.00125	2.38896	2.27867	0.13612	0.128486	0.126015	265210	137658	129444	132956	0.519052	0.488083	0.501325	1.13164	0.84994	1.06512				3533.08	26104.5	3133.21	4090.55
17.01_425.3383m/z	24-Hydroxychloesterol	OL2b	425.3383m/z	0.165355	0.0423409	0.0170658	3256.04	2590.8	2500.72	6524.93	0.79569	0.768026	2.00395	0.200571	0.202649	0.522218	0.0114809	0.0110687	0.011452	11048.7	6789.95	5444.58	6370.71	0.614547	0.49278	0.576603	0.595316	0.512193	0.483668	0.0114809	0.0110687	0.011452	11048.7	6789.95	5444.58	6370.71	0.614547	0.49278	0.576603	0.254367	0.252114	0.42163				0	848.397	0	0
17.11_180.0421n	4-Hydroxyphenylpyruvic acid	OL2b	180.0421n	0.890683	0.874539	0.757611	183449	185085	181711	186936	1.00892	0.990522	1.019	0.67249	0.681053	0.723052	0.61977	0.749671	0.455827	144979	147581	146539	148745	1.01795	1.01076	1.02598	0.450932	0.373191	0.405946	0.61977	0.749671	0.455827	144979	147581	146539	148745	1.01795	1.01076	1.02598	0.609595	0.754088	0.64949				152953	165018	179020	150941
17.16_453.2972m/z	7?-hydroxy-3-oxo-4-cholestenoic acid	OL2b	453.2972m/z	0.367169	0.84	0.812995	9699.99	10486.9	9908.72	9485	1.08113	1.02152	0.977836	0.239604	0.174179	0.201926	0.848554	0.191741	0.0829662	7272.81	7485.75	6479.8	5488.53	1.02928	0.890962	0.754664	0.198339	0.171948	0.288107	0.848554	0.191741	0.0829662	7272.81	7485.75	6479.8	5488.53	1.02928	0.890962	0.754664	0.139302	0.202167	0.291708				6739.92	9902.04	8091.97	4815.95
17.56_365.3198m/z	Calcifediol	OL2b	365.3198m/z	0.393319	0.000352705	0.74167	3726.04	2849.58	1820	3817.19	0.764773	0.488454	1.02446	0.254627	0.340399	0.112572	0.186862	0.0430146	0.91164	277.162	676.49	1007.67	304.365	2.44078	3.63567	1.09815	0.164188	0.184481	0.0814884	0.186862	0.0430146	0.91164	277.162	676.49	1007.67	304.365	2.44078	3.63567	1.09815	0.140093	0.118996	0.177962				812.024	0	0	943.572
17.74_400.3336n	7-Ketocholesterol	OL2b	400.3336n	0.00580957	0.000207105	0.0451238	63994.9	41709.3	33143.4	45120	0.651761	0.517908	0.705056	1.39005	1.37246	1.21856	0.355918	0.0269343	0.355918	0	91.6033	244.262	77.3219	#DIV/0!	#DIV/0!	#DIV/0!	0.0739916	0.107747	0.0552958	0.355918	0.0269343	0.355918	0	91.6033	244.262	77.3219	#DIV/0!	#DIV/0!	#DIV/0!	0	0	0.078764				0	0	0	0
18.2_384.3386n	7-Dehydrocholesterol	OL2b	384.3386n	0.152848	0.618019	0.0367866	47239.3	42879.1	48712.7	55056.1	0.907699	1.03119	1.16547	0.553112	0.343148	0.792437	0.40309	0.512021	0.600222	74529.5	55268.9	58488.9	62241.3	0.741571	0.784775	0.835123	1.15221	0.959931	0.799993	0.40309	0.512021	0.600222	74529.5	55268.9	58488.9	62241.3	0.741571	0.784775	0.835123	1.0593	1.35154	1.75031				1599	6920.08	654.182	2953.87
18.2_425.3384m/z	24-Hydroxychloesterol	OL2b	425.3384m/z	0.000720686	0.0305175	0.000149288	37395.5	14225.6	48876.6	8610.68	0.380409	1.30702	0.23026	1.45242	0.818784	1.625	0.756139	0.3202	0.149288	1836.73	2242.25	3616.8	3300.6	1.22079	1.96916	1.797	0.21393	0.26707	0.267731	0.756139	0.3202	0.149288	1836.73	2242.25	3616.8	3300.6	1.22079	1.96916	1.797	0.517117	0.380897	0.256297				0	1304.62	0	0
18.82_285.2419m/z	GLYCEROL-MYRISTATE	OL2b	285.2419m/z	0.26083	0.162705	0.0152538	716.324	506.994	460.606	192.589	0.707772	0.643013	0.268857	0.122938	0.117864	0.20896	0.21105	0.727308	0.828255	1660.63	2002.15	1723.66	1707.67	1.20566	1.03795	1.02832	0.146054	0.073487	0.089713	0.21105	0.727308	0.828255	1660.63	2002.15	1723.66	1707.67	1.20566	1.03795	1.02832	0.251325	0.257906	0.217178				148.497	457.194	968.353	308.297
19_311.2577m/z	11-Octadecen-9-ynoic acid	OL2b	311.2577m/z	0.438886	0.104001	0.232059	934.215	1123	1437.39	1167.57	1.20208	1.53861	1.24979	0.118225	0.153463	0.129913	0.222552	0.311183	0.783835	12193.9	14093.6	13634.7	12825.6	1.15579	1.11816	1.0518	0.213924	0.22783	0.250135	0.222552	0.311183	0.783835	12193.9	14093.6	13634.7	12825.6	1.15579	1.11816	1.0518	0.495881	0.568432	0.617907				4705.4	2574.42	2680.4	4406.01
2.26_233.1129m/z	10-Hydroxydecanoic acid	OL2b	233.1129m/z	#DIV/0!	#DIV/0!	#DIV/0!	0	0	0	0	#DIV/0!	#DIV/0!	#DIV/0!	0	0	0	0.238366	0.606974	0.189077	3502.42	1409.32	2491.64	1120.2	0.402386	0.711406	0.319836	0.378032	0.259245	0.292288	0.238366	0.606974	0.189077	3502.42	1409.32	2491.64	1120.2	0.402386	0.711406	0.319836	0	0	0.0406818				0	0	0	0
2.26_261.1442m/z	12-Hydroxydodecanoic acid	OL2b	261.1442m/z	0.000611981	0.00367038	0.00141484	597.1	189.421	261.517	263.974	0.317235	0.437979	0.442092	0.192668	0.142136	0.172179	0.415878	0.399762	0.507033	935.038	306.693	280.779	2257.25	0.328	0.300286	2.41407	0.20979	0.16814	0.3008	0.415878	0.399762	0.507033	935.038	306.693	280.779	2257.25	0.328	0.300286	2.41407	0.0720376	0.115116	0.225154				0	0	0	0
2.43_204.1229m/z	Acetyl-DL-carnitine	OL2b	204.1229m/z	0.525444	0.0482633	0.473128	5354.03	7419.96	2759.92	4535.25	1.38586	0.515485	0.847072	0.413968	0.387291	0.260073	0.36299	0.342771	0.464759	2917.73	2635.36	2453.12	2620.91	0.903225	0.840763	0.89827	0.131399	0.148815	0.137073	0.36299	0.342771	0.464759	2917.73	2635.36	2453.12	2620.91	0.903225	0.840763	0.89827	0.102387	0.0963189	0.112601				67.1347	0	0	116.347
2.43_248.1490m/z	Hydroxybutyrylcarnitine	OL2b	248.1490m/z	0.0445618	0.00301453	0.587728	1036.2	603.042	413.505	1344.09	0.581972	0.399058	1.29713	0.185029	0.188041	0.170767	0.294431	0.132859	0.0132894	1059.31	586.358	642.151	306.285	0.553527	0.606196	0.289136	0.177099	0.135151	0.198188	0.294431	0.132859	0.0132894	1059.31	586.358	642.151	306.285	0.553527	0.606196	0.289136	0.316251	0.335301	0.442389				0	283.5	0	0
2.48_175.0865m/z	INDOLE-3-ACETAMIDE	OL2b	175.0865m/z	0.342092	0.130166	0.374374	62.5498	42.0247	34.8217	81.2565	0.671859	0.556703	1.29907	0.0364134	0.0381222	0.0370439	0.366665	0.890806	0.614791	6434.48	4703.29	5942.88	5066.69	0.73095	0.923598	0.787427	0.344856	0.297335	0.338819	0.366665	0.890806	0.614791	6434.48	4703.29	5942.88	5066.69	0.73095	0.923598	0.787427	0.0475397	0.0156868	0.0698005				60.5161	4.89035	0	89.2809
2.5_261.1442m/z	12-Hydroxydodecanoic acid	OL2b	261.1442m/z	0.00195856	0.00306341	0.00224566	508.41	239.275	223.574	192.381	0.470635	0.439752	0.378398	0.154836	0.13107	0.165503	0.313359	0.284125	0.521087	784.438	459.652	448.592	1768.23	0.585964	0.571864	2.25413	0.148041	0.113331	0.263219	0.313359	0.284125	0.521087	784.438	459.652	448.592	1768.23	0.585964	0.571864	2.25413	0.0504498	0.0526192	0.102577				0	0	0	0
2.57_148.0756m/z	3-METHYL-2-OXINDOLE	OL2b	148.0756m/z	0.696419	0.242209	0.450912	96.3118	72.1931	43.1396	61.8833	0.749577	0.447916	0.642531	0.0482872	0.0567908	0.0529601	0.796663	0.724747	0.149137	560.66	520.722	612.774	931.598	0.928766	1.09295	1.66161	0.0743759	0.0657661	0.126186	0.796663	0.724747	0.149137	560.66	520.722	612.774	931.598	0.928766	1.09295	1.66161	0.0442861	0.032676	0.0521407				166.855	78.0493	0	373.109
2.59_152.0566m/z	Guanine	OL2b	152.0566m/z	0.358639	0.149148	0.00905313	4501.88	4355.99	4195.94	5544.97	0.967593	0.932042	1.2317	0.0770938	0.130856	0.297156	0.26713	0.600315	0.139152	300954	159025	523431	119537	0.528404	1.73924	0.397194	3.09859	3.74558	2.69263	0.26713	0.600315	0.139152	300954	159025	523431	119537	0.528404	1.73924	0.397194	0.264947	0.189106	0.345992				2265.44	1149.49	2589.05	4895.97
2.74_150.0550m/z	PYRIDOXAL	OL2b	150.0550m/z	0.000495082	0.00040045	0.971278	18183.9	14540.7	12207.8	18153	0.799643	0.67135	0.998299	0.576813	0.604388	0.181329	0.640542	0.586735	0.409749	5183.28	4114.06	3844.75	26634.9	0.793717	0.741759	5.13863	0.30638	0.261148	1.13341	0.640542	0.586735	0.409749	5183.28	4114.06	3844.75	26634.9	0.793717	0.741759	5.13863	0.230971	0.230484	0.32141				100.542	77.4222	270.084	0
2.74_204.1229m/z	Acetyl-DL-carnitine	OL2b	204.1229m/z	0.762702	0.0324829	0.197515	2608.9	2997.06	1353.04	2005.89	1.14878	0.518624	0.768865	0.221712	0.27049	0.211857	0.011966	0.0313181	0.0146026	32970.1	26753.2	24777.9	26970.4	0.811438	0.751526	0.818028	0.713339	0.620229	0.55233	0.011966	0.0313181	0.0146026	32970.1	26753.2	24777.9	26970.4	0.811438	0.751526	0.818028	0.142396	0.239098	0.294112				120.344	0	0	626.79
2.84_191.0581n	5-HYDROXYINDOLEACETATE	OL2b	191.0581n	0.0226316	0.00277757	0.519137	20738.6	16066	13867.8	21808.8	0.774688	0.668695	1.0516	0.61371	0.638185	0.286839	0.0062374	0.0256677	0.00221152	53784.8	34893.7	37446	32716	0.648766	0.696218	0.608275	1.25628	0.881847	1.0853	0.0062374	0.0256677	0.00221152	53784.8	34893.7	37446	32716	0.648766	0.696218	0.608275	0.788107	1.0314	0.838005				122.42	2455.55	185.863	611.295
2.94_276.1439m/z	Glutarylcarnitine	OL2b	276.1439m/z	#DIV/0!	#DIV/0!	0.355918	0	0	0	26.9867	#DIV/0!	#DIV/0!	#DIV/0!	0	0	0.0455673	0.0276091	0.0139162	0.00264978	4210.83	2759.48	2583.54	2453.31	0.65533	0.613547	0.58262	0.340139	0.280558	0.312111	0.0276091	0.0139162	0.00264978	4210.83	2759.48	2583.54	2453.31	0.65533	0.613547	0.58262	0.103263	0.135925	0.170303				0	0	0	0
2.97_189.0522m/z	Phenyllactic acid	OL2b	189.0522m/z	0.970426	0.112635	0.658797	42290.8	41347.1	15296.2	32699.6	0.977687	0.361691	0.773208	0.993472	1.25373	1.03877	0.508878	0.458353	0.783701	5695.71	4517.59	4327.17	5173.54	0.793157	0.759724	0.908322	0.271361	0.262839	0.258959	0.508878	0.458353	0.783701	5695.71	4517.59	4327.17	5173.54	0.793157	0.759724	0.908322	0.489983	0.351775	0.623523				1046.74	1889.38	1869.7	1188.94
3.09_162.1124m/z	L-Cartinine	OL2b	162.1124m/z	0.000952062	8.5108e-05	0.0420772	2476.21	1959.8	1478.42	2270.23	0.791453	0.597052	0.916817	0.214949	0.247843	0.127559	0.286938	0.0497756	0.0432231	8102.87	6530.05	5569.17	5420.4	0.805894	0.687308	0.668948	0.31218	0.343351	0.369959	0.286938	0.0497756	0.0432231	8102.87	6530.05	5569.17	5420.4	0.805894	0.687308	0.668948	0.161741	0.173869	0.192351				75.2842	0	83.6578	205.909
3.15_269.1103m/z	glutamyl-valine	OL2b	269.1103m/z	#DIV/0!	#DIV/0!	#DIV/0!	0	0	0	0	#DIV/0!	#DIV/0!	#DIV/0!	0	0	0	0.398692	0.227825	0.769954	145210	117666	101333	137509	0.810315	0.697836	0.946964	1.38281	1.41706	0.783042	0.398692	0.227825	0.769954	145210	117666	101333	137509	0.810315	0.697836	0.946964	0.0290242	0.0282848	0.0326474				114.608	0	0	862.677
3.17_153.0407m/z	Xanthine	OL2b	153.0407m/z	0.293567	0.789824	0.0543727	0.56735	1.91644	0.416227	15.1221	3.37787	0.733633	26.654	0.00970471	0.00493084	0.0338157	0.0755107	0.727368	0.0047294	19799.3	12854.6	24139.5	9804.21	0.649249	1.21921	0.495181	0.713859	0.62562	0.741215	0.0755107	0.727368	0.0047294	19799.3	12854.6	24139.5	9804.21	0.649249	1.21921	0.495181	0.0973911	0.105683	0.104324				1.0946	0.946154	0.336185	0.70976
3.23_204.1229m/z	O-ACETYLCARNITINE	OL2b	204.1229m/z	0.722018	0.132107	0.033186	619.791	552	359.672	410.456	0.890622	0.580311	0.662248	0.0886193	0.115889	0.128903	0.0254165	0.0290013	0.0105456	22356.9	18207.7	16064	15205	0.814409	0.718527	0.680103	0.576503	0.543993	0.620114	0.0254165	0.0290013	0.0105456	22356.9	18207.7	16064	15205	0.814409	0.718527	0.680103	0.211475	0.285701	0.349393				168.585	144.751	0	274.899
3.23_330.0593m/z	ADENOSINE 2',3'-CYCLIC PHOSPHATE	OL2b	330.0593m/z	0.112611	0.624659	0.877476	116.913	298.102	168.917	101.12	2.54978	1.44481	0.864915	0.116549	0.0596684	0.0669953	0.805334	0.158904	0.382923	6068.91	5683.96	9812.07	4576.47	0.936571	1.61678	0.754084	0.227545	0.395802	0.286126	0.805334	0.158904	0.382923	6068.91	5683.96	9812.07	4576.47	0.936571	1.61678	0.754084	0	0	0.0604059				261.365	0	513.196	611.667
3.25_152.0566m/z	Guanine	OL2b	152.0566m/z	0.635005	0.424764	0.583484	1853.98	1902.75	1952.61	1781.13	1.0263	1.0532	0.960704	0.0550574	0.0575701	0.076696	0.370604	0.133474	0.683505	115838	152330	278672	135099	1.31502	2.40571	1.16627	1.46867	2.71639	1.36852	0.370604	0.133474	0.683505	115838	152330	278672	135099	1.31502	2.40571	1.16627	0.108183	0.088047	0.118916				1707.58	931.323	2080.21	3101.67
3.27_261.1441m/z	12-Hydroxydodecanoic acid	OL2b	261.1441m/z	0.000760939	1.80446e-05	0.00656311	5392.37	3358.14	2452.49	4354.6	0.622758	0.454809	0.807549	0.430528	0.427917	0.298137	0.355918	0.617766	0.355918	128.682	0	300.737	0	0	2.33706	0	0.0860932	0.102994	0.0864189	0.355918	0.617766	0.355918	128.682	0	300.737	0	0	2.33706	0	0.258186	0.209952	0.325148				0	0	0	0
3.32_146.0600m/z	Indole-3-aldehyde	OL2b	146.0600m/z	0.827685	0.380316	0.70554	696.798	685.711	664.887	716.79	0.984089	0.954204	1.02869	0.0360256	0.0434052	0.0486725	0.0464735	0.328227	0.130158	3805.57	2751.68	3156.72	2908.94	0.723066	0.829499	0.76439	0.27231	0.176311	0.216334	0.0464735	0.328227	0.130158	3805.57	2751.68	3156.72	2908.94	0.723066	0.829499	0.76439	0.183977	0.225099	0.201497				655.005	802.056	712.857	847.097
3.32_191.0581n	5-HYDROXYINDOLEACETATE	OL2b	191.0581n	0.999312	0.228404	0.512835	227.216	227.143	121.691	161.364	0.999679	0.535577	0.71018	0.0572332	0.0747972	0.0754041	0.0491714	0.332337	0.120363	7829.41	4838.47	5924.4	5220.57	0.617986	0.756685	0.66679	0.462853	0.30265	0.368258	0.0491714	0.332337	0.120363	7829.41	4838.47	5924.4	5220.57	0.617986	0.756685	0.66679	0.29796	0.36944	0.304064				38.3399	359.848	136.645	191.059
3.39_218.1385m/z	Propionyl-L-carnitine	OL2b	218.1385m/z	0.945647	0.0162942	0.81624	2258.43	2306.3	989.291	2520.67	1.0212	0.438044	1.11612	0.164275	0.272238	0.225127	0.00269762	0.000915779	0.000389578	14337.5	11478.8	9714.48	10539.7	0.800616	0.677559	0.735114	0.499704	0.48655	0.463893	0.00269762	0.000915779	0.000389578	14337.5	11478.8	9714.48	10539.7	0.800616	0.677559	0.735114	0.226268	0.233059	0.359538				0	0	0	195.851
3.44_177.1021m/z	SEROTONIN	OL2b	177.1021m/z	#DIV/0!	#DIV/0!	#DIV/0!	0	0	0	0	#DIV/0!	#DIV/0!	#DIV/0!	0	0	0	0.416925	0.380548	0.812004	551.523	134.411	109.258	743.658	0.24371	0.198102	1.34837	0.170639	0.139529	0.166612	0.416925	0.380548	0.812004	551.523	134.411	109.258	743.658	0.24371	0.198102	1.34837	0	0	0				0	0	0	0
3.49_248.1489m/z	Hydroxybutyrylcarnitine	OL2b	248.1489m/z	0.451482	0.302283	0.573912	289.253	992.881	93.3582	681.813	3.43257	0.322756	2.35715	0.233151	0.109177	0.193618	0.148582	0.522965	0.148582	104.522	0	56.2247	0	0	0.537923	0	0.084014	0.0492823	0.0711341	0.148582	0.522965	0.148582	104.522	0	56.2247	0	0	0.537923	0	0	0	0				0	0	0	0
3.64_308.0907m/z	L-Glutathione reduced	OL2b	308.0907m/z	0.023365	0.0261749	0.0117002	16974.8	12381.2	10111.5	11181.7	0.729386	0.595679	0.658726	0.611277	0.633961	0.698161	0.0352729	0.00872432	0.00268209	96661.4	66518	35574.9	42484.5	0.688155	0.368036	0.439519	1.53834	1.72679	1.70282	0.0352729	0.00872432	0.00268209	96661.4	66518	35574.9	42484.5	0.688155	0.368036	0.439519	0.68951	0.69795	1.25615				4761.21	693.722	0	6380.6
3.69_159.0894n	2-Methylbutyrylglycine	OL2b	159.0894n	0.402579	0.670571	0.37039	1529.83	1679.85	1615.97	1690.73	1.09806	1.0563	1.10518	0.101612	0.0808269	0.110795	0.367567	0.224053	0.534316	44694.3	38189.7	35769.3	41238.5	0.854463	0.80031	0.922678	0.665829	0.621379	0.354896	0.367567	0.224053	0.534316	44694.3	38189.7	35769.3	41238.5	0.854463	0.80031	0.922678	0.111492	0.142151	0.136674				1678.61	1163.6	1333.48	3352.75
3.71_261.1442m/z	12-Hydroxydodecanoic acid	OL2b	261.1442m/z	0.000148497	0.000434326	0.862021	10397.3	7008.97	6320.46	10108.6	0.674117	0.607897	0.972237	0.560441	0.500507	0.270594	0.43615	0.496928	0.73358	10709.9	3531.15	4509.98	7423.7	0.329708	0.421103	0.69316	0.713024	0.539442	0.441318	0.43615	0.496928	0.73358	10709.9	3531.15	4509.98	7423.7	0.329708	0.421103	0.69316	0.377269	0.340736	0.478619				0	0	0	0
3.81_248.1490m/z	Hydroxybutyrylcarnitine	OL2b	248.1490m/z	0.727333	0.0813298	0.723892	570.056	689.233	358.697	628.557	1.20906	0.629231	1.10262	0.11725	0.10273	0.0860204	0.000936809	0.0930923	0.000595246	1619.15	1202.87	1146.53	1148.5	0.742902	0.708104	0.709322	0.192764	0.146446	0.163517	0.000936809	0.0930923	0.000595246	1619.15	1202.87	1146.53	1148.5	0.742902	0.708104	0.709322	0.231692	0.216915	0.296051				0	0	0	0
3.87_218.1385m/z	Propionyl-L-carnitine	OL2b	218.1385m/z	0.737483	0.0203356	0.578524	11668.4	13908.4	4885.1	9910.96	1.19197	0.418662	0.849387	0.532781	0.628278	0.41001	0.92109	0.334327	0.0654808	1081.58	1065.56	832.766	907.247	0.985187	0.769954	0.838817	0.0747109	0.106437	0.0935524	0.92109	0.334327	0.0654808	1081.58	1065.56	832.766	907.247	0.985187	0.769954	0.838817	0.189346	0.226062	0.330458				0	0	0	0
3.89_261.1441m/z	12-Hydroxydodecanoic acid	OL2b	261.1441m/z	#DIV/0!	#DIV/0!	#DIV/0!	0	0	0	0	#DIV/0!	#DIV/0!	#DIV/0!	0	0	0	0.0842603	0.311714	0.0575027	2011.71	1216.65	1527.69	1217.65	0.604785	0.759397	0.605281	0.242286	0.15164	0.189416	0.0842603	0.311714	0.0575027	2011.71	1216.65	1527.69	1217.65	0.604785	0.759397	0.605281	0	0	0				0	0	0	0
4.25_144.0443m/z	Indole-3-carboxylic acid	OL2b	144.0443m/z	0.0416617	0.00771293	0.0448809	2544.34	1742.51	1460.53	1861.85	0.684859	0.574032	0.731762	0.182731	0.204173	0.20874	0.144668	0.0702912	0.0883487	4422.14	3355.3	3073.41	3169.89	0.758751	0.695006	0.716822	0.282477	0.211941	0.263708	0.144668	0.0702912	0.0883487	4422.14	3355.3	3073.41	3169.89	0.758751	0.695006	0.716822	0.211169	0.222077	0.216552				0	0	0	0
4.26_146.0599m/z	Indole-3-aldehyde	OL2b	146.0599m/z	0.00354534	0.000211776	0.250085	204200	152616	123844	190633	0.747385	0.606485	0.93356	1.58816	1.79909	1.83555	0.160548	0.0366732	0.0411505	386395	312644	274783	282272	0.80913	0.711146	0.730528	2.44466	1.88675	2.32617	0.160548	0.0366732	0.0411505	386395	312644	274783	282272	0.80913	0.711146	0.730528	2.0227	2.09737	2.07317				1034.08	3825.12	722.611	3087.47
4.26_160.0756m/z	SEROTONIN	OL2b	160.0756m/z	0.00889755	0.000748229	0.807648	38754.9	30122.9	26805	38307	0.777266	0.691654	0.988444	0.587528	0.631318	0.698734	0.114359	0.0497142	0.0442859	60562.4	49623.8	44130.2	45734.5	0.819383	0.728672	0.755163	0.959607	0.763088	0.920109	0.114359	0.0497142	0.0442859	60562.4	49623.8	44130.2	45734.5	0.819383	0.728672	0.755163	0.761367	0.805563	0.811391				941.101	969.111	611.791	1428.34
4.26_187.0631n	Indoleacrylic acid	OL2b	187.0631n	0.00155946	0.000159612	0.14904	4.67474e+06	3.45347e+06	2.83556e+06	4.29304e+06	0.73875	0.606569	0.918347	10.4601	10.6174	5.35347	0.140128	0.0293182	0.0309818	8.51202e+06	6.92703e+06	6.04422e+06	6.24075e+06	0.813794	0.710081	0.733169	10.5826	10.8038	10.6478	0.140128	0.0293182	0.0309818	8.51202e+06	6.92703e+06	6.04422e+06	6.24075e+06	0.813794	0.710081	0.733169	4.33765	7.33113	7.28422				6542.97	67092.8	2015.96	48271.8
4.59_174.0219m/z	ANILINE-2-SULFONATE	OL2b	174.0219m/z	0.0617988	0.00507154	0.722029	2094.58	1512.7	1031.24	2503.78	0.722196	0.492339	1.19536	0.515773	1.15952	0.305026	0.852698	0.3837	0.593089	2393.39	2158.61	23831.6	5169.04	0.901904	9.95724	2.15971	0.151247	0.160557	0.24155	0.852698	0.3837	0.593089	2393.39	2158.61	23831.6	5169.04	0.901904	9.95724	2.15971	0.136656	0.0779202	0.327435				0	0	0	0
4.59_190.0861m/z	Indole-3-propionic acid	OL2b	190.0861m/z	0.0862651	0.0972628	0.900177	5728.08	3535.75	3775.74	5892.63	0.617267	0.659164	1.02873	1.80318	1.09843	0.701577	0.199655	0.846373	0.478263	25524.8	18341.8	29085.7	67628	0.718587	1.13951	2.64951	0.66601	0.475297	0.57125	0.199655	0.846373	0.478263	25524.8	18341.8	29085.7	67628	0.718587	1.13951	2.64951	0.402552	0.353386	0.498035				224.301	72.3557	109.237	591.667
4.74_177.0459n	N-FORMYL-L-METHIONINE	OL2b	177.0459n	0.354862	0.281059	0.44905	17166	12729.1	13238.7	19765.6	0.741529	0.771217	1.15144	0.571065	0.493542	0.426405	0.826807	0.0917069	0.0330477	170052	160288	116053	112261	0.942583	0.682457	0.660159	1.26633	1.53342	1.62214	0.826807	0.0917069	0.0330477	170052	160288	116053	112261	0.942583	0.682457	0.660159	0.920169	0.849662	1.1648				5825.19	6965.06	4243.49	6659.73
4.9_180.1017m/z	SALSOLINOL	OL2b	180.1017m/z	0.331686	0.749267	0.512646	17897.7	11843.6	16130.9	22528.9	0.661739	0.901283	1.25876	0.994091	0.437292	0.595939	0.24485	0.0763291	0.339233	2175.8	2005.21	2841.57	19392.2	0.921599	1.30599	8.9127	0.376226	0.294638	0.262507	0.24485	0.0763291	0.339233	2175.8	2005.21	2841.57	19392.2	0.921599	1.30599	8.9127	0.451665	0.347882	0.579005				901.095	241.572	453.012	1134.53
5.02_161.0808m/z	6-CARBOXYHEXANOATE	OL2b	161.0808m/z	0.549696	0.28928	0.772322	5053.86	6169.64	3995.68	4737.31	1.22078	0.790619	0.937365	0.249612	0.171622	0.151421	0.964113	0.279202	0.817586	2404.76	2392.54	2114.8	2337.7	0.994918	0.879421	0.97211	0.496525	0.208816	0.0732508	0.964113	0.279202	0.817586	2404.76	2392.54	2114.8	2337.7	0.994918	0.879421	0.97211	0.204729	0.0745458	0.184373				2193.87	2624.62	4381.64	2382.93
5.18_197.1284m/z	DETHIOBIOTIN	OL2b	197.1284m/z	0.355918	#DIV/0!	0.355918	0	20.4332	0	42.952	#DIV/0!	#DIV/0!	#DIV/0!	0.0850508	0.337354	0.0803383	0.419619	0.384439	0.563395	736.188	415.679	2461.68	507.597	0.564636	3.34382	0.689494	0.0801553	0.101612	0.0701465	0.419619	0.384439	0.563395	736.188	415.679	2461.68	507.597	0.564636	3.34382	0.689494	0.0837462	0.0796168	0.0920397				96.6853	0	0	136.588
5.21_232.1541m/z	Butyrylcarnitine	OL2b	232.1541m/z	0.866575	0.129267	0.571553	953.485	1090.29	201.644	1903.25	1.14348	0.211481	1.99609	0.114217	0.110472	0.087326	0.455885	0.143362	0.718945	546.006	465.141	343.121	581.499	0.851897	0.628421	1.06501	0.133065	0.155184	0.0683809	0.455885	0.143362	0.718945	546.006	465.141	343.121	581.499	0.851897	0.628421	1.06501	0.115742	0.086146	0.380091				0	0	0	0
5.45_232.1541m/z	Butyrylcarnitine	OL2b	232.1541m/z	0.969419	0.0432148	0.590088	431.172	418.864	33.1197	766.971	0.971456	0.0768132	1.7788	0.122302	0.0871205	0.0391159	0.976076	0.482907	0.675976	256.999	260.183	186.849	301.896	1.01239	0.727043	1.1747	0.149439	0.0933531	0.0652725	0.976076	0.482907	0.675976	256.999	260.183	186.849	301.896	1.01239	0.727043	1.1747	0.0821925	0.0705584	0.237602				0	0	0	0
5.47_148.0756m/z	3-METHYL-2-OXINDOLE	OL2b	148.0756m/z	0.425031	0.872444	0.480325	107.186	48.0532	96.1391	54.5859	0.448318	0.89694	0.509265	0.083847	0.0996262	0.0835158	0.626679	0.380865	0.339187	551.379	576.716	596.919	625.026	1.04595	1.08259	1.13357	0	0.0703053	0.0866728	0.626679	0.380865	0.339187	551.379	576.716	596.919	625.026	1.04595	1.08259	1.13357	0.0995443	0.107005	0.0983183				45.1504	32.5022	99.404	266.182
5.71_298.0964m/z	METHYLTHIOADENOSINE	OL2b	298.0964m/z	0.355918	0.852643	0.990733	36.2463	0	27.4317	35.6309	0	0.756814	0.983023	0.456991	0.414145	0.425699	0.137063	0.0213312	0.183351	15838.4	12061.4	9009.97	12409.6	0.761529	0.568867	0.783511	0	0.337276	0.467535	0.137063	0.0213312	0.183351	15838.4	12061.4	9009.97	12409.6	0.761529	0.568867	0.783511	0.499369	0.432278	0.535544				890.444	0	0	2088.87
5.84_188.0703m/z	Indolelactic acid	OL2b	188.0703m/z	4.66634e-05	0.0315021	0.774507	218.322	70.2467	103.631	248.554	0.321757	0.474668	1.13847	0.250963	0.248041	0.246009	0.46054	0.587354	0.733875	4629.66	3728.61	4027.35	4257.14	0.805375	0.869903	0.919537	0.477872	0.215602	0.224262	0.46054	0.587354	0.733875	4629.66	3728.61	4027.35	4257.14	0.805375	0.869903	0.919537	0.239342	0.218594	0.229444				11.7803	0	20.5997	17.3883
5.86_242.0996m/z	PANTOTHENATE	OL2b	242.0996m/z	0.0347438	0.0318285	0.481185	529.837	177.149	209.12	438.75	0.334346	0.394687	0.828084	0.251821	0.184584	0.242785	0.198525	0.021409	0.071175	4932.29	3827.72	2622.35	3016.3	0.776053	0.531671	0.611542	0.118407	0.228759	0.274573	0.198525	0.021409	0.071175	4932.29	3827.72	2622.35	3016.3	0.776053	0.531671	0.611542	0.267148	0.222672	0.271017				0	0	0	0
5.89_173.0474n	4-QUINOLINECARBOXYLATE	OL2b	173.0474n	0.0633659	0.0182308	0.822003	1594.5	1099.78	1039.3	1647.92	0.689738	0.651802	1.0335	0.195583	0.180135	0.102984	0.446821	0.602416	0.386046	418.705	129.929	812.57	5499.38	0.310312	1.94068	13.1343	0.132531	0.15306	0.544114	0.446821	0.602416	0.386046	418.705	129.929	812.57	5499.38	0.310312	1.94068	13.1343	0.748177	0.588445	0.44095				39.2597	355.837	183.13	68.0257
5.89_218.1052n	N-ACETYLSEROTONIN	OL2b	218.1052n	3.5579e-05	1.0323e-05	0.0160237	32958.8	21908.5	17981.9	25255.1	0.664722	0.545588	0.766261	1.0181	0.967332	0.79972	0.590672	0.211403	0.388882	1952.06	2577.25	2659.67	13072.7	1.32027	1.36249	6.69688	0.0619098	0.171441	0.804394	0.590672	0.211403	0.388882	1952.06	2577.25	2659.67	13072.7	1.32027	1.36249	6.69688	0.755827	0.773809	1.07584				0	0	0	0
5.94_214.0507m/z	N-ACETYLMETHIONINE	OL2b	214.0507m/z	0.677743	0.287719	0.879095	938.698	971.997	857.457	928.386	1.03547	0.913454	0.989015	0.213289	0.114182	0.129942	0.311668	0.00362618	0.251644	3131.01	2572.91	1088.87	1988.46	0.821753	0.34777	0.635085	0.0553179	0.194895	0.202561	0.311668	0.00362618	0.251644	3131.01	2572.91	1088.87	1988.46	0.821753	0.34777	0.635085	0.18952	0.167142	0.189733				131.997	300.106	717.122	304.072
6.05_375.2128m/z	Prostaglandin E2	OL2b	375.2128m/z	#DIV/0!	#DIV/0!	#DIV/0!	0	0	0	0	#DIV/0!	#DIV/0!	#DIV/0!	0.139422	0.90334	0.147186	0.397488	0.411381	0.389062	2697.84	553.911	15202.4	525.589	0.205317	5.63502	0.194819	0.123033	0.160666	0.105118	0.397488	0.411381	0.389062	2697.84	553.911	15202.4	525.589	0.205317	5.63502	0.194819	0.0722646	0.0890616	0				0	0	0	0
6.28_213.0731m/z	3-Hydroxysuberic acid	OL2b	213.0731m/z	0.542876	0.161028	0.248469	24998	43685.7	9977.04	12550	1.74757	0.399113	0.502038	0.652118	0.461354	0.207901	0.727081	0.366321	0.692694	3202.41	3322.09	2894.31	3418.3	1.03737	0.90379	1.06741	1.44285	0.640563	0.0820299	0.727081	0.366321	0.692694	3202.41	3322.09	2894.31	3418.3	1.03737	0.90379	1.06741	0.640598	0.0676515	0.429623				3134.17	3050.58	6054.83	3169.64
6.49_160.0736n	6-CARBOXYHEXANOATE	OL2b	160.0736n	0.646916	0.155201	0.518009	45988.8	55251.9	32116.3	39156.4	1.20142	0.698351	0.851434	0.966621	0.904482	0.776778	0.776991	0.85079	0.863914	31572.8	30366.8	30774.1	30713.8	0.961803	0.974701	0.972793	0.392733	0.344019	0.417452	0.776991	0.85079	0.863914	31572.8	30366.8	30774.1	30713.8	0.961803	0.974701	0.972793	0.479232	0.523184	0.492637				16500.6	20208.9	27844	15869.1
6.49_200.0350m/z	N-FORMYL-L-METHIONINE	OL2b	200.0350m/z	0.7227	0.185074	0.297475	4404.74	5614.47	1985.55	2472.2	1.27464	0.450777	0.56126	0.140075	0.155171	0.143921	0.831198	0.548287	0.633004	1502.74	1551.67	1346.49	1396.8	1.03256	0.896023	0.929504	0.419897	0.259049	0.109876	0.831198	0.548287	0.633004	1502.74	1551.67	1346.49	1396.8	1.03256	0.896023	0.929504	0.196554	0.127796	0.162183				2411.25	2545.45	2019.88	2271.28
6.98_187.0865m/z	L-TRYPTOPHANAMIDE	OL2b	187.0865m/z	#DIV/0!	#DIV/0!	#DIV/0!	0	0	0	0	#DIV/0!	#DIV/0!	#DIV/0!	0.286933	0.288603	0.298127	#DIV/0!	#DIV/0!	#DIV/0!	0	0	0	0	#DIV/0!	#DIV/0!	#DIV/0!	0.199867	0.172515	0.195128	#DIV/0!	#DIV/0!	#DIV/0!	0	0	0	0	#DIV/0!	#DIV/0!	#DIV/0!	0.139427	0.0949433	0.178873				0	197.015	0	0
7.4_190.0497m/z	KYNURENATE	OL2b	190.0497m/z	0.736087	0.826096	0.189958	12.6184	10.9088	15.0573	4.38086	0.864513	1.19328	0.34718	0.0141046	0.016009	0.024446	0.370102	0.103331	0.0811039	779.132	512.576	300.451	264.859	0.657882	0.385623	0.339942	0.6535	0.146975	0.152721	0.370102	0.103331	0.0811039	779.132	512.576	300.451	264.859	0.657882	0.385623	0.339942	0.436018	0.30839	0.225516				1.89058	3.83768	32.9251	1.52453
7.45_377.1451m/z	RIBOFLAVIN	OL2b	377.1451m/z	#DIV/0!	#DIV/0!	0.13846	0	0	0	87.5686	#DIV/0!	#DIV/0!	#DIV/0!	0	0	0.0771516	0.214945	0.620769	0.0591936	3572.13	2340.87	5291.35	1376.05	0.655315	1.48129	0.385219	0.301449	0.331217	0.315503	0.214945	0.620769	0.0591936	3572.13	2340.87	5291.35	1376.05	0.655315	1.48129	0.385219	0	0	0				0	0	0	0
7.51_167.1065m/z	SEBACATE	OL2b	167.1065m/z	0.702988	0.043108	0.234717	1583.71	1509.19	1211.3	1354.72	0.952943	0.764851	0.855409	0.0911549	0.147289	0.130552	0.649858	0.311974	0.460141	657.552	725.964	531.572	736.727	1.10404	0.80841	1.12041	0.167404	0.0631072	0.0668864	0.649858	0.311974	0.460141	657.552	725.964	531.572	736.727	1.10404	0.80841	1.12041	0.0592387	0.0213143	0.0894004				780.339	719.747	1141.92	910.772
7.59_522.2840m/z	Taurochenodesoxycholic acid	OL2b	522.2840m/z	#DIV/0!	#DIV/0!	#DIV/0!	0	0	0	0	#DIV/0!	#DIV/0!	#DIV/0!	0	0	0	0.118355	0.219066	0.714862	2258.62	1691.99	5199.35	1969.45	0.749128	2.302	0.87197	0.0758312	0.366181	0.168281	0.118355	0.219066	0.714862	2258.62	1691.99	5199.35	1969.45	0.749128	2.302	0.87197	0	0	0.0441471				0	0	0	0
7.61_246.0734m/z	N-acetyl-tyrosine	OL2b	246.0734m/z	0.789101	0.136023	0.286661	4234.38	5362.92	647.079	1500.21	1.26652	0.152816	0.354293	0.417174	0.457221	0.453245	0.646654	0.707878	0.66078	1075.73	758.668	805.985	1451.79	0.705257	0.749242	1.34958	0.191732	0.144364	0.181445	0.646654	0.707878	0.66078	1075.73	758.668	805.985	1451.79	0.705257	0.749242	1.34958	0.0469587	0.0290096	0.0760266				0	0	0	0
7.88_188.1524n	N,N,N-TRIMETHYLLYSINE	OL2b	188.1524n	0.654199	0.197923	0.471452	2473.83	3975.75	541.491	1251.46	1.60712	0.218887	0.505877	0.392245	0.338742	0.320215	0.648191	0.589503	0.432435	29.8872	22.0754	20.6952	19.1797	0.738623	0.692443	0.641736	0.298277	0.0237407	0.0231366	0.648191	0.589503	0.432435	29.8872	22.0754	20.6952	19.1797	0.738623	0.692443	0.641736	0	0	0.0216114				38.5604	0	0	31.0916
7.99_191.0615n	N-ACETYLMETHIONINE	OL2b	191.0615n	0.617122	0.15475	0.256633	12049	19723.9	3670.93	5139.66	1.63697	0.304666	0.426562	0.854844	0.698644	0.718311	0.67434	0.232763	0.186515	1213.88	1140.14	991.322	1060.25	0.939248	0.816653	0.873439	0.120095	0.0977825	0.0896325	0.67434	0.232763	0.186515	1213.88	1140.14	991.322	1060.25	0.939248	0.816653	0.873439	0.10898	0.164187	0.172815				1205.52	1344.87	1959.15	982.577
7.99_246.0732m/z	N-acetyl-tyrosine	OL2b	246.0732m/z	#DIV/0!	#DIV/0!	#DIV/0!	0	0	0	0	#DIV/0!	#DIV/0!	#DIV/0!	0	0	0	#DIV/0!	0.355918	0.355918	0	0	120.007	32.8581	#DIV/0!	#DIV/0!	#DIV/0!	0.651665	0.0757573	0.0428572	#DIV/0!	0.355918	0.355918	0	0	120.007	32.8581	#DIV/0!	#DIV/0!	#DIV/0!	0	0	0				0	0	0	0
7_167.1065m/z	SEBACATE	OL2b	167.1065m/z	0.628445	0.172699	0.14428	2257.24	2450.66	1807.09	1806.96	1.08569	0.800578	0.800517	0.15724	0.11355	0.106277	0.516927	0.511834	0.583278	1606.89	1446.5	1394.89	1393	0.90019	0.868072	0.866897	0.871946	0.128595	0.0932249	0.516927	0.511834	0.583278	1606.89	1446.5	1394.89	1393	0.90019	0.868072	0.866897	0.158973	0.0526734	0.101114				500.448	676.373	1912.27	876.527
8.15_253.0086m/z	D-Ribose-5-phosphate	OL2b	253.0086m/z	0.399612	0.402317	0.46012	3722.34	12422.4	2087.97	2333.76	3.33727	0.56093	0.62696	0.803309	0.337749	0.339341	0.553067	0.247626	0.152356	3075.63	4017.33	5282.56	7244.06	1.30618	1.71755	2.35531	0.269171	0.319121	0.459311	0.553067	0.247626	0.152356	3075.63	4017.33	5282.56	7244.06	1.30618	1.71755	2.35531	0.0376137	0.0351138	0.0403752				1494.3	0	0	887.604
8.17_203.0943n	ETHYL 3-INDOLEACETATE	OL2b	203.0943n	0.707887	0.14743	0.408708	5089.12	7143.81	1357.27	2583.01	1.40374	0.2667	0.507555	0.489947	0.467965	0.44653	0.537367	0.300711	0.696375	10662.4	7213.91	4534.94	8280.5	0.676575	0.425321	0.776608	0.498404	0.53132	0.472303	0.537367	0.300711	0.696375	10662.4	7213.91	4534.94	8280.5	0.676575	0.425321	0.776608	0.296415	0.163505	0.220845				115.897	171.677	222.101	111.437
8.57_177.1020m/z	SEROTONIN	OL2b	177.1020m/z	0.598908	0.320085	0.0492965	5490.65	4993.01	4611.31	7133.04	0.909366	0.839848	1.29913	0.214235	0.228433	0.361075	0.627084	0.0639777	0.0124469	33987.6	29581.5	23225.6	18944.8	0.870362	0.683356	0.557403	0.615246	0.687396	0.886626	0.627084	0.0639777	0.0124469	33987.6	29581.5	23225.6	18944.8	0.870362	0.683356	0.557403	0.40658	0.406675	0.487752				965.727	239.075	590.994	1047.36
8.77_149.0596m/z	L-Phenylalanine	OL2b	149.0596m/z	0.537088	0.251371	0.315772	3727.46	5343.45	2531.06	2690.82	1.43353	0.67903	0.721889	0.369302	0.273093	0.280237	0.68925	0.166061	0.420195	3552.01	3315.48	2639.01	3015.4	0.933408	0.742964	0.848928	0.153426	0.19523	0.16657	0.68925	0.166061	0.420195	3552.01	3315.48	2639.01	3015.4	0.933408	0.742964	0.848928	0.113253	0.0619935	0.562059				1104.77	1113.41	1215.92	1040.51
9.6_342.2632m/z	Dodecenoylcarnitine	OL2b	342.2632m/z	0.491656	0.211949	0.191947	737.862	1055.16	399.883	355.385	1.43003	0.541948	0.481641	0.158521	0.133935	0.168737	0.565685	0.0143226	0.394332	36489.8	45470.9	79095.4	52691.5	1.24613	2.16761	1.44401	0.210069	1.43044	0.980552	0.565685	0.0143226	0.394332	36489.8	45470.9	79095.4	52691.5	1.24613	2.16761	1.44401	0.11959	0.0974242	0.125321				147.773	401.881	140.078	306.854
0.03_252.9297m/z	4-Iodo-2-(methylthio)pyrimidine	PDA	252.9297m/z	0.172	0.35115	0.528084	807.579	267.919	448.441	562.216	0.331756	0.55529	0.696175	0.196936	0.151377	0.145807	0.725641	0.644334	0.540231	3401.23	3147.16	3057.61	3009.91	0.9253	0.898971	0.884948	0.16594	0.148691	0.161874	0.725641	0.644334	0.540231	3401.23	3147.16	3057.61	3009.91	0.9253	0.898971	0.884948	0.150296	0.0278179	0.142379				3942.16	5627.18	127.93	3250.74
0.03_282.9411m/z	5-(4-Bromophenyl)-2-thiophenecarboxylic acid	PDA	282.9411m/z	0.474204	0.536916	0.870026	6820.93	6118.83	6251.88	6650.45	0.897067	0.916572	0.975006	0.229835	0.20639	0.213688	0.666428	0.273667	0.150181	15929.8	14375.9	12979.3	12498.1	0.902453	0.814784	0.784574	0.381773	0.359682	0.421675	0.666428	0.273667	0.150181	15929.8	14375.9	12979.3	12498.1	0.902453	0.814784	0.784574	0.220994	0.211702	0.279908				13381	16282.2	7669.66	10572.2
0.45_291.6396m/z	Streptomycin A	PDA	291.6396m/z	0.329545	0.183809	0.351338	4262.15	3431.94	3179.88	3668.27	0.805214	0.746074	0.860662	0.237106	0.25204	0.213589	0.278147	0.43649	0.991501	54561.4	69902.1	43618.1	54686	1.28116	0.79943	1.00228	1.02156	0.746154	0.423166	0.278147	0.43649	0.991501	54561.4	69902.1	43618.1	54686	1.28116	0.79943	1.00228	0.306026	0.314122	0.403345				783.351	7374.43	0	9061.03
0.45_305.1477m/z	(S)-Dibutyl 3-hydroxybutyl phosphate	PDA	305.1477m/z	0.172077	0.0964817	0.356009	1821.55	681.779	486.316	1122.57	0.374285	0.266979	0.61627	0.288429	0.25625	0.228058	0.228697	0.611693	0.513082	8842.12	5463.97	7449.97	7242.1	0.617948	0.842555	0.819046	0.477373	0.281636	0.327451	0.228697	0.611693	0.513082	8842.12	5463.97	7449.97	7242.1	0.617948	0.842555	0.819046	0.0769873	0.088246	0.099829				188.682	1421.46	1522.93	1466.41
0.47_246.0895m/z	4-[(3,5-Dimethyl-1H-pyrazole-4-)sulfonyl]morpholine	PDA	246.0895m/z	0.23773	0.199289	0.568997	2408.31	1707.06	1501.37	3139.49	0.708821	0.623412	1.30361	0.211381	0.227021	0.23175	0.910623	0.93122	0.750122	10615.2	11576.5	11332.9	13044.7	1.09056	1.06761	1.22887	0.527186	0.448966	0.536632	0.910623	0.93122	0.750122	10615.2	11576.5	11332.9	13044.7	1.09056	1.06761	1.22887	0.19299	0.212146	0.242245				421.908	465.557	0	1463.35
0.47_303.1472m/z	N-(2-Methyl-1,2,3,4-tetrahydro-4-quinolinyl)-N-phenylacetamide	PDA	303.1472m/z	0.131291	0.291484	0.290318	602.66	139.26	251.431	258.359	0.231076	0.417202	0.428698	0.178315	0.130006	0.159567	0.741472	0.822266	0.641298	7660.73	5567.89	6326.66	5289.81	0.726809	0.825855	0.69051	0.467086	0.387571	0.458935	0.741472	0.822266	0.641298	7660.73	5567.89	6326.66	5289.81	0.726809	0.825855	0.69051	0	0	0				0	0	0	0
0.49_249.9253m/z	2-Amino-3-bromo-5-chlorobenzoic acid	PDA	249.9253m/z	0.119862	0.0781233	0.382203	3467.83	2078.76	1798.19	4449.19	0.599441	0.518533	1.28299	0.321812	0.288351	0.275023	0.842845	0.99715	0.997469	8580.51	7989.93	8593.19	8571.08	0.931172	1.00148	0.998902	0.276662	0.286091	0.32112	0.842845	0.99715	0.997469	8580.51	7989.93	8593.19	8571.08	0.931172	1.00148	0.998902	0.249442	0.0732439	0.253046				387.271	3535.86	483.804	1719.24
0.49_313.8469m/z	Ethyl 2,5-dibromo-1,3-thiazole-4-carboxylate	PDA	313.8469m/z	0.0610213	0.156221	0.451279	2864.77	4798.27	4461.31	3691	1.67493	1.5573	1.28841	0.380632	0.305498	0.222173	0.355918	0.355918	0.355918	0	50.1407	65.2998	64.5552	#DIV/0!	#DIV/0!	#DIV/0!	0.0585786	0.0558827	0.0607968	0.355918	0.355918	0.355918	0	50.1407	65.2998	64.5552	#DIV/0!	#DIV/0!	#DIV/0!	0.0319528	0.0400351	0.122249				5.78611	3.2687	674.941	0
0.51_215.9431n	3-Bromo-2-hydroxybenzoic acid	PDA	215.9431n	0.989447	0.824768	0.111098	1704.97	1697.76	1562.29	6369.18	0.995772	0.916319	3.73567	0.129326	0.118602	0.594969	0.831139	0.35496	0.0270108	281189	267323	239473	203115	0.950685	0.851643	0.722344	1.51511	1.3174	1.99585	0.831139	0.35496	0.0270108	281189	267323	239473	203115	0.950685	0.851643	0.722344	1.11291	1.03671	0.920225				1272.64	20698.7	2937.6	2376.93
0.51_232.9277m/z	(2E)-3-(4-Bromothiophen-2-yl)prop-2-enoic acid	PDA	232.9277m/z	0.355918	0.355918	0.447766	21.5626	0	0	122.849	0	0	5.69732	0.0398029	0.0276866	0.0911633	0.820725	0.436102	0.0484218	33343.8	37463.9	26446	18748.1	1.12357	0.793132	0.562268	0.807226	0.562832	0.858918	0.820725	0.436102	0.0484218	33343.8	37463.9	26446	18748.1	1.12357	0.793132	0.562268	0.250876	0.229447	0.266622				165.365	8274.33	93.4415	314.518
0.51_263.9410m/z	Benzoic acid, 2-amino-5-bromo-4-chloro-, methyl ester	PDA	263.9410m/z	0.0790359	0.0448983	0.767368	3054.64	1587.27	1260.96	3302.73	0.519627	0.412802	1.08122	0.333026	0.299613	0.196527	0.760183	0.286946	0.663086	5802.41	6454.71	7750.85	6547.91	1.11242	1.3358	1.12848	0.277564	0.289158	0.238443	0.760183	0.286946	0.663086	5802.41	6454.71	7750.85	6547.91	1.11242	1.3358	1.12848	0.261846	0.091694	0.232509				199.825	2276.68	254.489	1308.74
0.51_330.9304m/z	N-[4-(4-Bromophenyl)-1,3-thiazol-2-yl]-2-chloroacetamide	PDA	330.9304m/z	#DIV/0!	#DIV/0!	#DIV/0!	0	0	0	0	#DIV/0!	#DIV/0!	#DIV/0!	0	0	0	0.637918	0.529559	0.119376	23082.7	20738.2	19564.2	16992.3	0.898433	0.84757	0.736151	0.440616	0.415617	0.558715	0.637918	0.529559	0.119376	23082.7	20738.2	19564.2	16992.3	0.898433	0.84757	0.736151	0.287581	0.258947	0.290955				0	0	0	0
0.53_267.9529n	5-(3-Chloro-1-benzothien-2-yl)-1,3,4-oxadiazole-2-thiol	PDA	267.9529n	0.118246	0.0472463	0.667459	1274.49	684.236	449.224	1435.4	0.536869	0.352473	1.12625	0.194582	0.213664	0.133964	0.359754	0.205358	0.554365	20725.1	17405.4	16138.7	18841	0.83982	0.778699	0.90909	0.427443	0.439627	0.310369	0.359754	0.205358	0.554365	20725.1	17405.4	16138.7	18841	0.83982	0.778699	0.90909	0.553382	0.573415	0.50784				0	114.927	0	230.793
0.59_277.1391m/z	L-Saccharopine	PDA	277.1391m/z	#DIV/0!	#DIV/0!	#DIV/0!	0	0	0	0	#DIV/0!	#DIV/0!	#DIV/0!	0	0	0	0.0327905	0.0981484	0.00731815	930.871	3454.03	2720.07	4204.15	3.71054	2.92207	4.51637	0.444611	0.282588	0.417312	0.0327905	0.0981484	0.00731815	930.871	3454.03	2720.07	4204.15	3.71054	2.92207	4.51637	0	0	0				684.82	0	0	3184.4
0.61_355.1541m/z	6',7'-Dihydroxybergamottin	PDA	355.1541m/z	#DIV/0!	#DIV/0!	#DIV/0!	0	0	0	0	#DIV/0!	#DIV/0!	#DIV/0!	0	0	0	0.2971	0.0682452	0.419097	290132	173092	71521.8	180437	0.596596	0.246515	0.621913	2.65681	3.16122	2.31143	0.2971	0.0682452	0.419097	290132	173092	71521.8	180437	0.596596	0.246515	0.621913	0	0	0				11267.5	0	0	50266.7
0.63_246.1809m/z	Val-Lys	PDA	246.1809m/z	0.191231	0.687311	0.32505	278.257	86.8269	211.932	482.228	0.312038	0.761642	1.73303	0.117295	0.0847885	0.124438	0.154517	0.014504	0.0554163	18359.7	14014.8	10364.7	12856.3	0.763346	0.564536	0.700247	0.552275	0.618305	0.495771	0.154517	0.014504	0.0554163	18359.7	14014.8	10364.7	12856.3	0.763346	0.564536	0.700247	0.267727	0.284877	0.403958				636.426	0	0	538.603
0.63_320.0340m/z	Dimethyl 5-[(3-chloropropanoyl)amino]-3-methylthiophene-2,4-dicarboxylate	PDA	320.0340m/z	#DIV/0!	#DIV/0!	#DIV/0!	0	0	0	0	#DIV/0!	#DIV/0!	#DIV/0!	0	0	0	#DIV/0!	#DIV/0!	#DIV/0!	0	0	0	0	#DIV/0!	#DIV/0!	#DIV/0!	0	0	0	#DIV/0!	#DIV/0!	#DIV/0!	0	0	0	0	#DIV/0!	#DIV/0!	#DIV/0!	0	0	0				0	0	0	0
0.64_246.0520n	Isopimpinellin	PDA	246.0520n	#DIV/0!	#DIV/0!	#DIV/0!	0	0	0	0	#DIV/0!	#DIV/0!	#DIV/0!	0	0	0	0.0718592	0.0106058	0.00288999	106873	73894.3	69176.8	59103.3	0.69142	0.647279	0.553023	1.56978	1.35034	1.62002	0.0718592	0.0106058	0.00288999	106873	73894.3	69176.8	59103.3	0.69142	0.647279	0.553023	0.139712	0.136141	0.205523				513.688	0	90.5072	1100.64
0.64_249.0452m/z	Zinophos	PDA	249.0452m/z	0.0853583	0.0141481	0.00172537	1147.18	530.278	314.678	0	0.462247	0.274307	0	0.216279	0.217318	0.319429	0.740771	0.238796	0.0499622	2994.57	2671.9	1585.95	746.425	0.892249	0.529608	0.249259	0.1856	0.254558	0.321385	0.740771	0.238796	0.0499622	2994.57	2671.9	1585.95	746.425	0.892249	0.529608	0.249259	0.328217	0.0742161	0				85.5303	0	155.313	82.9184
0.64_257.1024n	Glycerophosphocholine	PDA	257.1024n	0.034744	0.0238443	0.859307	1.60894e+06	1.23013e+06	1.30509e+06	1.64451e+06	0.764564	0.81115	1.02211	5.51345	4.05705	2.8761	0.47633	0.41107	0.271834	528802	438453	1.08764e+06	386693	0.829143	2.05679	0.731263	2.53685	5.1628	2.18653	0.47633	0.41107	0.271834	528802	438453	1.08764e+06	386693	0.829143	2.05679	0.731263	1.40238	2.46021	6.52921				7893.72	58050.2	330.665	26194.6
0.64_284.1060m/z	5-{[2-(4-Chlorophenyl)ethyl]amino}-3-methyl-5-oxopentanoic acid	PDA	284.1060m/z	#DIV/0!	#DIV/0!	#DIV/0!	0	0	0	0	#DIV/0!	#DIV/0!	#DIV/0!	0	0	0	0.422101	0.419215	0.328538	13326.3	9896.82	25346.3	9169.25	0.742652	1.90197	0.688056	0.484504	0.749676	0.361138	0.422101	0.419215	0.328538	13326.3	9896.82	25346.3	9169.25	0.742652	1.90197	0.688056	0	0	0				0	0	0	0
0.64_301.0557n	N-Acetyl-D-galactosamine-6-phosphate	PDA	301.0557n	#DIV/0!	#DIV/0!	#DIV/0!	0	0	0	0	#DIV/0!	#DIV/0!	#DIV/0!	0	0	0	0.0896452	0.914708	0.0620897	42293.8	26061.3	41190.1	21046.4	0.616196	0.973903	0.497624	1.08498	0.540642	0.971912	0.0896452	0.914708	0.0620897	42293.8	26061.3	41190.1	21046.4	0.616196	0.973903	0.497624	0	0	0				441.898	284.487	0	3132.17
0.64_408.1045n	3-Glucosyliriflophenone	PDA	408.1045n	#DIV/0!	#DIV/0!	#DIV/0!	0	0	0	0	#DIV/0!	#DIV/0!	#DIV/0!	0	0	0	0.738383	0.0366865	0.00692103	23009.4	20073.6	12838.3	8926.04	0.872408	0.55796	0.387931	0.569401	0.691933	0.88029	0.738383	0.0366865	0.00692103	23009.4	20073.6	12838.3	8926.04	0.872408	0.55796	0.387931	0	0	0				0	0	0	0
0.66_193.1545m/z	2-[2-[2-(2-aminoethoxy)ethoxy]ethoxy]ethylamine	PDA	193.1545m/z	0.92231	0.143893	0.143893	193.291	218.394	0	0	1.12987	0	0	0.100317	0.104279	0.12046	0.530351	0.240559	0.399528	8907.19	6609.34	5685.58	6593.71	0.742023	0.638313	0.740269	0.417796	0.384245	0.337072	0.530351	0.240559	0.399528	8907.19	6609.34	5685.58	6593.71	0.742023	0.638313	0.740269	0	0	0				0	0	0	0
0.66_283.0184m/z	Glucose 1-phosphate	PDA	283.0184m/z	#DIV/0!	#DIV/0!	#DIV/0!	0	0	0	0	#DIV/0!	#DIV/0!	#DIV/0!	0	0	0	0.21388	0.0102249	0.0913503	18650.6	23315.9	39330.5	31044.3	1.25014	2.10881	1.66452	0.552849	0.998089	0.72833	0.21388	0.0102249	0.0913503	18650.6	23315.9	39330.5	31044.3	1.25014	2.10881	1.66452	0.194109	0.112815	0.152667				3599.98	684.614	0	10704
0.68_215.0694m/z	2,4'-Dihydroxybenzophenone	PDA	215.0694m/z	0.355918	0.355939	0.356029	124.746	0	0.00605857	0.0311182	0	4.85675e-05	0.000249453	0.0946261	0.0890713	0.09782	0.748531	0.247586	0.689666	5265.83	5858.43	11329.2	6003.43	1.11254	2.15145	1.14007	0.260246	0.51133	0.205578	0.748531	0.247586	0.689666	5265.83	5858.43	11329.2	6003.43	1.11254	2.15145	1.14007	0.00113379	0.00491629	0.00529461				0	0	0	0
0.68_304.1609m/z	Glu-Arg	PDA	304.1609m/z	#DIV/0!	#DIV/0!	#DIV/0!	0	0	0	0	#DIV/0!	#DIV/0!	#DIV/0!	0	0	0	0.904911	0.675991	0.34271	8183.71	7725.69	9151.05	6095.9	0.944033	1.1182	0.744882	0.365029	0.265328	0.313916	0.904911	0.675991	0.34271	8183.71	7725.69	9151.05	6095.9	0.944033	1.1182	0.744882	0	0	0				0	0	0	0
0.68_310.1127m/z	N-Acetylneuraminic acid	PDA	310.1127m/z	0.939083	0.349416	0.0677268	10550.8	10290.8	6578.5	5144.14	0.975356	0.623509	0.487561	0.361355	0.471808	0.648737	0.262024	0.140762	0.0352078	71862	58944.7	56914.3	51192.7	0.820248	0.791994	0.712375	0.932992	0.82202	0.987346	0.262024	0.140762	0.0352078	71862	58944.7	56914.3	51192.7	0.820248	0.791994	0.712375	0.839576	0.566397	0.506641				1799.81	28908.3	4377.98	5238.49
0.7_177.1596m/z	N-Methyl-N-(2-{2-[2-(methylamino)ethoxy]ethoxy}ethyl)amine	PDA	177.1596m/z	0.807045	0.160587	0.114211	2265.39	1871.5	420.775	207.946	0.826128	0.185741	0.0917926	0.256934	0.317281	0.39495	#DIV/0!	#DIV/0!	#DIV/0!	0	0	0	0	#DIV/0!	#DIV/0!	#DIV/0!	0	0	0	#DIV/0!	#DIV/0!	#DIV/0!	0	0	0	0	#DIV/0!	#DIV/0!	#DIV/0!	0	0	0				0	0	0	0
0.7_251.1002n	Muramic acid	PDA	251.1002n	0.355918	0.355918	0.908103	183.638	0	0	154.728	0	0	0.84257	0.102973	0.0868184	0.102072	0.135937	0.258314	0.349182	1102.4	0	277.265	409.336	0	0.251511	0.371315	0.272227	0.177911	0.196059	0.135937	0.258314	0.349182	1102.4	0	277.265	409.336	0	0.251511	0.371315	0.572508	0.289576	0.354756				0	0	0	0
0.7_275.1113n	Glu-Gln	PDA	275.1113n	0.381684	0.136782	0.0296091	7146.57	4680.49	2608.26	356.985	0.654929	0.364967	0.0499519	0.426237	0.477396	0.742528	0.887335	0.726231	0.651876	624066	588112	529123	520546	0.942387	0.847865	0.834121	2.82066	2.82042	1.42449	0.887335	0.726231	0.651876	624066	588112	529123	520546	0.942387	0.847865	0.834121	0.860194	0.203367	0.363347				5430.72	49986.2	227.529	30176.4
0.7_278.0334m/z	2-Chloro-5-nitro-N-4-pyridinylbenzamide	PDA	278.0334m/z	#DIV/0!	#DIV/0!	#DIV/0!	0	0	0	0	#DIV/0!	#DIV/0!	#DIV/0!	0	0	0	0.91486	0.720099	0.636351	8098.58	8548.55	6696.31	6216.79	1.05556	0.82685	0.76764	0.337876	0.32507	0.343337	0.91486	0.720099	0.636351	8098.58	8548.55	6696.31	6216.79	1.05556	0.82685	0.76764	0	0	0				0	0	0	0
0.7_296.1158m/z	Triadimenol A	PDA	296.1158m/z	0.0542404	0.0718107	0.0815427	17385.9	9337.43	9619.56	10476.5	0.537068	0.553295	0.602584	0.79565	0.649878	0.705958	0.462078	0.14367	0.383278	352.328	149.949	0	5976.96	0.425596	0	16.9642	0.12061	0.124773	0.568428	0.462078	0.14367	0.383278	352.328	149.949	0	5976.96	0.425596	0	16.9642	0	0	0				0	0	0	0
0.72_144.0477m/z	5-(2-Hydroxyethyl)-4-methylthiazole	PDA	144.0477m/z	0.997155	0.746917	0.519074	11285.2	11268.9	12359.4	15278	0.998559	1.09519	1.35381	0.418925	0.373319	0.513397	0.800472	0.377378	0.103238	9305.2	8589.25	8000.01	7070.01	0.923059	0.859735	0.759791	0.321527	0.249902	0.339168	0.800472	0.377378	0.103238	9305.2	8589.25	8000.01	7070.01	0.923059	0.859735	0.759791	0.917375	0.221213	0.702202				290.28	0	0	627.688
0.72_273.0067n	2,4-Thiazolidinedione, 5-[[3-(trifluoromethyl)phenyl]methylene]-, (5Z)-	PDA	273.0067n	#DIV/0!	0.355918	0.138105	0	0	778.494	530.744	#DIV/0!	#DIV/0!	#DIV/0!	0	0.225876	0.183685	0.319792	0.330434	0.368691	19680	7224.55	121199	8539.56	0.367102	6.15849	0.433921	0.920894	2.18639	0.585926	0.319792	0.330434	0.368691	19680	7224.55	121199	8539.56	0.367102	6.15849	0.433921	0.0816735	0.0279259	0.0555473				67.5359	0	0	558.297
0.72_426.0873n	L-Cysteine-glutathione disulfide	PDA	426.0873n	0.355918	0.39643	0.355918	143.358	0	734.43	0	0	5.12305	0	0.0977819	0.193324	0.104938	0.151089	0.979571	0.202621	324142	96474.5	315672	100413	0.29763	0.973871	0.309781	4.00409	3.01313	2.99199	0.151089	0.979571	0.202621	324142	96474.5	315672	100413	0.29763	0.973871	0.309781	0.151497	0.0713474	0.16605				3638.5	0	1032.08	17591.9
0.72_469.1362n	Bucladesine	PDA	469.1362n	#DIV/0!	#DIV/0!	0.355918	0	0	0	255.237	#DIV/0!	#DIV/0!	#DIV/0!	0	0	0.140136	#DIV/0!	#DIV/0!	#DIV/0!	0	0	0	0	#DIV/0!	#DIV/0!	#DIV/0!	0	0	0	#DIV/0!	#DIV/0!	#DIV/0!	0	0	0	0	#DIV/0!	#DIV/0!	#DIV/0!	1.01397	0.421356	1.20871				0	0	0	0
0.74_134.0269m/z	Pyrrolidine-1-sulfonamide	PDA	134.0269m/z	0.387249	0.756942	0.287915	66871.8	77889.9	69186	43468	1.16476	1.03461	0.65002	0.878856	0.417658	1.32323	0.362935	0.644964	0.0135348	580159	423372	755182	208916	0.729751	1.30168	0.360101	3.20209	3.55289	4.36981	0.362935	0.644964	0.0135348	580159	423372	755182	208916	0.729751	1.30168	0.360101	1.03495	0.582447	0.726651				8872.98	3784.26	37.9628	27676
0.74_187.1683n	N8-Acetylspermidine	PDA	187.1683n	0.0776187	0.000736608	0.00143857	12108.8	19189.3	23242.5	45290.6	1.58474	1.91947	3.7403	0.726463	0.824549	1.71993	0.106935	0.0163904	0.0518868	64281.4	37195.6	22808.3	32842.2	0.578637	0.35482	0.510914	1.3858	1.41507	1.24477	0.106935	0.0163904	0.0518868	64281.4	37195.6	22808.3	32842.2	0.578637	0.35482	0.510914	4.96772	6.05796	11.9167				9330.1	9877.53	0	15298.3
0.74_238.0376m/z	6-[(4-Chlorophenyl)amino]pyrimidine-2,4(1H,3H)-dione	PDA	238.0376m/z	#DIV/0!	#DIV/0!	#DIV/0!	0	0	0	0	#DIV/0!	#DIV/0!	#DIV/0!	0	0	0	0.397207	0.191847	0.74035	3545.86	4535.01	8933.69	3860.45	1.27896	2.51947	1.08872	0.261862	0.491768	0.186465	0.397207	0.191847	0.74035	3545.86	4535.01	8933.69	3860.45	1.27896	2.51947	1.08872	0	0	0				0	126.859	0	255.93
0.74_263.0870m/z	Glu-Asp	PDA	263.0870m/z	0.525318	0.115529	0.024751	2440.12	1613.66	727.616	0	0.661304	0.298189	0	0.228483	0.298948	0.447633	0.203181	0.273178	0.258614	8208.32	7001.26	6917.33	7056.09	0.852947	0.842722	0.859628	0.284076	0.244958	0.243215	0.203181	0.273178	0.258614	8208.32	7001.26	6917.33	7056.09	0.852947	0.842722	0.859628	0.211074	0	0				0	3580.71	0	549.912
0.74_343.0777n	N-((2E)-5-(3-Ethoxyphenyl)-1,3,4-thiadiazol-2(3H)-ylidene)-2-fluorobenzamide	PDA	343.0777n	0.491558	0.136951	0.0348295	51465.5	37977.1	19155	4677.13	0.737914	0.372191	0.0908788	1.03754	1.30947	1.94193	0.985986	0.303093	0.665344	8259.3	8213.36	4697.42	6790.72	0.994438	0.568744	0.822191	0.298042	0.399664	0.356704	0.985986	0.303093	0.665344	8259.3	8213.36	4697.42	6790.72	0.994438	0.568744	0.822191	0.246759	0.188904	0.256873				0	0	0	0
0.74_343.1442m/z	2,3-Bis(4-methoxyphenyl)quinoxaline	PDA	343.1442m/z	0.137614	0.0375588	0.443887	151956	130957	117680	163034	0.861807	0.774433	1.0729	1.19205	1.31111	0.950686	0.48321	0.130051	0.000899555	79706.9	65390.1	63869.7	37682.2	0.820382	0.801308	0.47276	1.01659	0.84432	1.53143	0.48321	0.130051	0.000899555	79706.9	65390.1	63869.7	37682.2	0.820382	0.801308	0.47276	3.399	3.20841	3.72636				4958.8	380.283	0	23318.4
0.74_357.2489m/z	Pro-Ile-Lys	PDA	357.2489m/z	0.959627	0.864471	0.763563	1712.33	1777.73	1892.68	2059.42	1.03819	1.10532	1.2027	0.21153	0.191586	0.228836	0.119771	0.841389	0.935326	8634.11	6874.34	8989.87	8769.09	0.796184	1.0412	1.01563	0.347954	0.230817	0.0809696	0.119771	0.841389	0.935326	8634.11	6874.34	8989.87	8769.09	0.796184	1.0412	1.01563	0.251711	0.180417	0.300712				0	0	0	0
0.74_406.1313m/z	N-Acetyl-D-lactosamine	PDA	406.1313m/z	0.291121	0.815088	0.564909	346.153	741.581	282.99	181.6	2.14235	0.817528	0.524624	0.164016	0.110451	0.124338	0.0590534	0.315777	0.31615	4977.02	7090.94	6424.95	6372.47	1.42474	1.29092	1.28038	0.400383	0.262594	0.225199	0.0590534	0.315777	0.31615	4977.02	7090.94	6424.95	6372.47	1.42474	1.29092	1.28038	0.259648	0.200183	0				0	0	0	0
0.74_545.1952n	Asialo-GM2 Ganglioside sugar	PDA	545.1952n	0.619515	0.0644017	0.346441	7607.03	6866.77	5419.49	4752.36	0.902688	0.712433	0.624733	0.26256	0.353772	0.468017	0.818357	0.996787	0.416708	6541.75	7062.45	6532.69	4753.21	1.0796	0.998615	0.726596	0.279472	0.258901	0.310578	0.818357	0.996787	0.416708	6541.75	7062.45	6532.69	4753.21	1.0796	0.998615	0.726596	0.753156	0.512894	0.402628				0	0	0	0
0.77_128.1313n	1-Ethyl-3-piperidinamine	PDA	128.1313n	0.429631	0.836714	0.231598	798916	627981	760610	1.02493e+06	0.78604	0.952052	1.2829	3.60474	2.81144	4.03378	0.00408721	0.210289	0.29052	95953.2	68065.2	85848.7	81449.8	0.709358	0.894694	0.848848	1.55178	0.675839	0.835004	0.00408721	0.210289	0.29052	95953.2	68065.2	85848.7	81449.8	0.709358	0.894694	0.848848	8.91112	8.31434	11.558				3394.23	1616.73	4220.69	4794.2
0.77_143.0945n	4-Methylpiperidine-2-carboxylic acid	PDA	143.0945n	0.68172	0.30393	0.0548754	10580.2	9442.11	8282.67	5523.12	0.892433	0.782847	0.522025	0.345142	0.380559	0.628191	0.40008	0.222606	0.0521185	65489	55364.1	48207.1	37006	0.845395	0.736109	0.565072	0.820463	0.888547	1.21148	0.40008	0.222606	0.0521185	65489	55364.1	48207.1	37006	0.845395	0.736109	0.565072	0.621628	0.354794	0.809215				3143.58	5595.62	1449.16	3654.79
0.77_174.1003n	Val-Gly	PDA	174.1003n	0.194506	0.0265813	0.0412149	44197.5	35463.2	29958.1	16244.6	0.802381	0.677822	0.367545	0.795152	0.906087	1.49457	0.187756	0.0803151	0.0338691	115694	90924.9	77055.7	66179.4	0.785907	0.666029	0.57202	1.29364	1.33104	1.60783	0.187756	0.0803151	0.0338691	115694	90924.9	77055.7	66179.4	0.785907	0.666029	0.57202	0.919785	0.515129	0.471796				842.895	1275.34	127.233	1495.32
0.77_179.1283m/z	1-(Pyrimidin-2-yl)-1,4-diazepane	PDA	179.1283m/z	0.253204	0.802358	0.79075	2035.83	1414.54	1907.25	2210.82	0.694821	0.936839	1.08596	0.211657	0.152732	0.17307	0.0438688	0.807817	0.0521351	1567.14	2436.99	1712.94	2843.31	1.55505	1.09303	1.81432	0.259577	0.135505	0.241439	0.0438688	0.807817	0.0521351	1567.14	2436.99	1712.94	2843.31	1.55505	1.09303	1.81432	0.314316	0.305462	0.327577				0	0	0	0
0.77_208.9818m/z	D-2-Phosphoglyceric acid	PDA	208.9818m/z	#DIV/0!	#DIV/0!	#DIV/0!	0	0	0	0	#DIV/0!	#DIV/0!	#DIV/0!	0	0	0	0.167521	0.543426	0.795355	22794.9	33287.5	16289.9	24893.2	1.46031	0.714628	1.09205	0.835919	0.61457	0.523854	0.167521	0.543426	0.795355	22794.9	33287.5	16289.9	24893.2	1.46031	0.714628	1.09205	0.103916	0.0327389	0.0889317				719.322	552.124	9.3902	5910.83
0.77_223.1052n	N-Acetyl-D-galactosaminitol	PDA	223.1052n	0.0534779	0.35012	0.0230403	8821.89	6031.63	6717.27	1977.05	0.683712	0.761432	0.224107	0.464252	0.372616	0.75101	0.00829693	0.0370344	0.0113756	2.96208e+06	2.18205e+06	2.12451e+06	1.97232e+06	0.736663	0.717235	0.665857	8.06637	6.27295	7.32	0.00829693	0.0370344	0.0113756	2.96208e+06	2.18205e+06	2.12451e+06	1.97232e+06	0.736663	0.717235	0.665857	1.1913	0.783719	1.1342				9480.57	43107.8	779.269	32401.2
0.77_255.1447m/z	Pimonidazole	PDA	255.1447m/z	0.742163	0.935509	0.35106	142.693	210.689	160.833	1364.37	1.47652	1.12712	9.5616	0.0880282	0.0542048	0.306269	0.702036	0.290872	0.889692	2463.32	1719.62	6115.56	2183.04	0.69809	2.48265	0.88622	0.276488	0.401969	0.117574	0.702036	0.290872	0.889692	2463.32	1719.62	6115.56	2183.04	0.69809	2.48265	0.88622	0.114051	0.113847	0.337857				0	0	0	0
0.77_291.6396m/z	Streptomycin A	PDA	291.6396m/z	0.296295	0.822904	0.0184805	11453.3	7978.29	12778.7	38636.4	0.696594	1.11573	3.37339	0.498711	0.479692	1.50316	0.667845	0.203342	0.637431	3087.52	2236.65	1254.41	2430.1	0.724415	0.406282	0.78707	0.283755	0.285877	0.134804	0.667845	0.203342	0.637431	3087.52	2236.65	1254.41	2430.1	0.724415	0.406282	0.78707	1.431	1.12851	1.35428				0	0	0	0
0.77_296.0461m/z	(6-Chloro-2-hydroxy-4-phenyl-3-quinolinyl)acetic acid	PDA	296.0461m/z	#DIV/0!	0.355918	#DIV/0!	0	0	258.404	0	#DIV/0!	#DIV/0!	#DIV/0!	0	0.130135	0	0.145761	0.831338	0.279121	8437.02	11734.2	9332.47	10351.7	1.3908	1.10613	1.22693	0.479004	0.354816	0.268459	0.145761	0.831338	0.279121	8437.02	11734.2	9332.47	10351.7	1.3908	1.10613	1.22693	0	0	0				0	0	0	0
0.77_331.0873n	Methyl 2-{[(4-methoxyphenyl)carbonyl]amino}-5,6-dihydro-4H-cyclopenta[b]thiophene-3-carboxylate	PDA	331.0873n	0.77439	0.732924	0.306498	2851.55	2301.93	2150.74	1061.34	0.807254	0.754235	0.372197	0.281997	0.305258	0.367531	0.158087	0.040819	0.0248453	114606	97226.8	86647.6	86409.3	0.84836	0.75605	0.753971	1.09467	1.1438	1.22194	0.158087	0.040819	0.0248453	114606	97226.8	86647.6	86409.3	0.84836	0.75605	0.753971	0.495803	0.199541	0.291486				124.845	3536.43	2332.68	2854.71
0.77_337.1712m/z	9H-Carbazole, 2-[(2E)-2-(1-azabicyclo[2.2.2]oct-3-ylidene)-2-fluoroethoxy]-	PDA	337.1712m/z	0.0534699	0.0461027	0.245865	2203.91	903.351	920.497	3160.01	0.409885	0.417665	1.43382	0.318914	0.263479	0.265801	0.465799	0.174938	0.961044	113.89	261.484	590.147	122.403	2.29594	5.18173	1.07475	0.0952453	0.145352	0.0361782	0.465799	0.174938	0.961044	113.89	261.484	590.147	122.403	2.29594	5.18173	1.07475	0.838462	1.00213	0.97381				0	0	0	0
0.77_425.0439m/z	Pyrazoxyfen	PDA	425.0439m/z	#DIV/0!	#DIV/0!	#DIV/0!	0	0	0	0	#DIV/0!	#DIV/0!	#DIV/0!	0	0	0	0.689103	0.315055	0.448907	22657.3	21519.8	19488.9	20580.2	0.949795	0.860161	0.908325	0.33513	0.372715	0.329094	0.689103	0.315055	0.448907	22657.3	21519.8	19488.9	20580.2	0.949795	0.860161	0.908325	0	0	0				0	0	0	0
0.77_666.2212n	Laminaritetraose	PDA	666.2212n	0.114333	0.803693	0.183242	5797.83	1137.83	4492.19	1622.36	0.19625	0.774805	0.279823	0.587886	0.481357	0.557727	0.670081	0.00114282	0.00127131	24967	21759	5858.57	5806.48	0.871511	0.234652	0.232566	0.552818	0.976036	1.04118	0.670081	0.00114282	0.00127131	24967	21759	5858.57	5806.48	0.871511	0.234652	0.232566	0.495924	0.407756	0.767073				0	0	0	0
0.78_206.0479m/z	5-(2-Chlorophenyl)-4-pyrimidinamine	PDA	206.0479m/z	0.681099	0.0456171	0.0374761	3424.05	2907.32	1798.73	1284.29	0.849089	0.525322	0.375078	1.02746	0.994292	1.12758	0.775525	0.251328	0.0384971	92825.7	106462	66358.5	56999.9	1.1469	0.714873	0.614054	1.41761	0.907387	1.17842	0.775525	0.251328	0.0384971	92825.7	106462	66358.5	56999.9	1.1469	0.714873	0.614054	1.22663	1.17073	1.33052				123.349	0	0	2326.68
0.78_233.0331n	5-(2-Nitrophenyl)-2-furoic acid	PDA	233.0331n	0.149086	0.075134	0.0097025	8154.36	3843.62	2691.08	175.225	0.471357	0.330017	0.0214884	0.560697	0.51802	0.82325	0.271034	0.309112	0.70288	5524.06	6764.02	18579.1	5931.27	1.22446	3.36331	1.07371	0.29008	0.781365	0.163293	0.271034	0.309112	0.70288	5524.06	6764.02	18579.1	5931.27	1.22446	3.36331	1.07371	1.24525	0.381973	0.18584				0	59.4722	50.5327	0
0.78_255.0970m/z	Nicotinamide riboside cation	PDA	255.0970m/z	0.167352	0.4747	0.636804	137.394	538.797	60.8162	284.108	3.92155	0.442642	2.06784	0.203325	0.137856	0.193552	0.262162	0.305647	0.361106	3823.74	1190.94	1337.54	1697.23	0.31146	0.349799	0.443866	0.09445	0.180904	0.0957733	0.262162	0.305647	0.361106	3823.74	1190.94	1337.54	1697.23	0.31146	0.349799	0.443866	0.187524	0.200584	0.206026				0	0	0	0
0.78_271.9903m/z	3-Chloro-6-nitrobenzothiophene-2-carbohydrazide	PDA	271.9903m/z	0.311705	0.549038	0.559999	2642.24	605.493	5747.96	4715.95	0.229159	2.17541	1.78483	0.496502	0.36552	0	#DIV/0!	#DIV/0!	#DIV/0!	0	0	0	0	#DIV/0!	#DIV/0!	#DIV/0!	0	0	0	#DIV/0!	#DIV/0!	#DIV/0!	0	0	0	0	#DIV/0!	#DIV/0!	#DIV/0!	0.558825	0.308877	0.488265				0	0	0	0
0.78_284.0794m/z	1H-Indazole-3-carbonitrile, 1-(3-methylbenzoyl)-	PDA	284.0794m/z	0.846046	0.334762	0.0318835	750.563	862.018	1896.37	4346.36	1.14849	2.52659	5.7908	1.28147	2.60808	1.02775	0.431159	0.30967	0.1499	42768.8	24391.2	179353	11717.8	0.570303	4.19355	0.27398	1.0387	1.12331	0.963524	0.431159	0.30967	0.1499	42768.8	24391.2	179353	11717.8	0.570303	4.19355	0.27398	1.10481	0.819851	0.996697				932.327	2848.16	0	2869.94
0.78_497.1533m/z	Cyclopropanecarboxamide, N-[(1S)-2-[4-(5-bromo-2,3-dihydro-2-oxo-1H-benzimidazol-1-yl)-1-piperidinyl]-1-methylethyl]-2-phenyl-, (1R,2R)-	PDA	497.1533m/z	#DIV/0!	0.355918	#DIV/0!	0	0	173.65	0	#DIV/0!	#DIV/0!	#DIV/0!	0.459574	0.427576	0.489348	0.678443	0.355918	0.565206	251.384	128.448	0	89.1085	0.510964	0	0.354471	0.362012	0.133752	0.25386	0.678443	0.355918	0.565206	251.384	128.448	0	89.1085	0.510964	0	0.354471	0.619087	0.486584	0.459743				0	0	0	0
0.8_164.0373m/z	N-Acetyl-L-cysteine	PDA	164.0373m/z	0.790094	0.34574	0.649085	395.15	303.219	135.345	573.223	0.767351	0.342516	1.45065	0.285439	0.459942	0.283791	0.0689763	0.137686	0.193274	5086.65	4184.87	9516.69	4288.05	0.822717	1.87091	0.843	0.268878	0.262514	0.252479	0.0689763	0.137686	0.193274	5086.65	4184.87	9516.69	4288.05	0.822717	1.87091	0.843	0.276741	0.291843	0.26455				48.9374	44.9307	0	230.87
0.8_218.0900n	Glu-Ala	PDA	218.0900n	0.0287068	0.00973254	0.0124585	51427.5	32751.5	29766.5	14905.5	0.636848	0.578804	0.289835	1.23404	1.12254	1.74741	0.537645	0.859057	0.00757905	499386	525799	478096	700709	1.05289	0.957369	1.40314	1.426	1.78665	3.31776	0.537645	0.859057	0.00757905	499386	525799	478096	700709	1.05289	0.957369	1.40314	1.13573	0.623347	0.231162				2001.93	2048.64	0	10295.1
0.8_232.0812m/z	N-Butyl-4-fluorobenzenesulfonamide	PDA	232.0812m/z	#DIV/0!	#DIV/0!	#DIV/0!	0	0	0	0	#DIV/0!	#DIV/0!	#DIV/0!	0.755422	0.723617	0.822308	0.160474	0.120069	0.358276	53601.1	41151.6	35947.1	45846.1	0.767739	0.670641	0.85532	1.0915	0.750209	0.91806	0.160474	0.120069	0.358276	53601.1	41151.6	35947.1	45846.1	0.767739	0.670641	0.85532	0.886311	0.736358	0.834049				157.882	0	0	945.084
0.8_236.1496m/z	N-(3-Isopropoxypropyl)-9H-purin-6-amine	PDA	236.1496m/z	0.761477	0.355918	0.355918	111.997	70.0315	0	0	0.6253	0	0	0.152767	0.0776173	0.161924	0.597679	0.899404	0.0622397	1088.17	970.009	1133.65	1889.11	0.891414	1.0418	1.73604	0.115884	0.109813	0.114874	0.597679	0.899404	0.0622397	1088.17	970.009	1133.65	1889.11	0.891414	1.0418	1.73604	0.172715	0.120788	0.186405				0	0	0	0
0.8_237.0536m/z	Asp-Cys	PDA	237.0536m/z	#DIV/0!	#DIV/0!	0.355918	0	0	0	53.8019	#DIV/0!	#DIV/0!	#DIV/0!	0.212712	0.598812	0.230696	0.271821	0.205381	0.658713	2249.1	1157.46	9420.26	1793.32	0.514632	4.18846	0.797351	0.108275	0.31297	0.134819	0.271821	0.205381	0.658713	2249.1	1157.46	9420.26	1793.32	0.514632	4.18846	0.797351	0.218193	0.194625	0.20755				0	0	0	0
0.8_248.1004n	Malioxamycin	PDA	248.1004n	0.428274	0.157566	0.0154146	46483.2	33628.4	21146	3651.27	0.723452	0.454917	0.0785503	0.990345	1.1617	1.89268	0.194039	0.110835	0.45699	4.27475e+06	3.37274e+06	2.94651e+06	3.84533e+06	0.788992	0.689283	0.899544	7.85244	7.74683	5.25898	0.194039	0.110835	0.45699	4.27475e+06	3.37274e+06	2.94651e+06	3.84533e+06	0.788992	0.689283	0.899544	0.910553	0.351468	0.419121				20880.3	8728.44	352.048	94238
0.8_427.0289n	Adenosine 5'-diphosphate	PDA	427.0289n	0.251963	0.0783986	0.00781322	559834	448315	370855	170669	0.800799	0.662437	0.304857	2.82926	3.2323	5.76922	0.262029	0.256829	0.0930954	3.13356e+06	2.58221e+06	2.51468e+06	2.44801e+06	0.824048	0.802499	0.781221	6.04909	5.20164	5.82534	0.262029	0.256829	0.0930954	3.13356e+06	2.58221e+06	2.51468e+06	2.44801e+06	0.824048	0.802499	0.781221	6.45174	3.32802	3.60117				32035.4	35144.7	2722.56	60854.2
0.82_219.1337m/z	Leu-Ser	PDA	219.1337m/z	0.355918	0.172543	0.157996	0	87.819	264.703	412.868	#DIV/0!	#DIV/0!	#DIV/0!	0.488361	0.519593	0.527514	0.0859847	0.0185873	0.00319017	21598.2	18664.1	15688.3	15702.3	0.864151	0.726373	0.727019	0.607613	0.414149	0.531917	0.0859847	0.0185873	0.00319017	21598.2	18664.1	15688.3	15702.3	0.864151	0.726373	0.727019	0.559163	0.50644	0.583254				0	0	0	0
0.82_245.1129m/z	Pro-Glu	PDA	245.1129m/z	0.254833	0.131827	0.0136135	9156.85	6011.92	4514.72	1325.78	0.656549	0.493043	0.144785	0.787448	0.772552	0.866826	0.157117	0.0878567	0.0116914	66648.9	60474	44938.4	52820.9	0.907352	0.674256	0.792525	1.1167	0.722722	0.925029	0.157117	0.0878567	0.0116914	66648.9	60474	44938.4	52820.9	0.907352	0.674256	0.792525	0.963515	1.01408	1.0346				69.9765	198.737	0	367.428
0.82_276.0953n	Glu-Glu	PDA	276.0953n	0.190389	0.355546	0.356262	362.471	1698.66	0	0.580499	4.68632	0	0.0016015	0.30277	0.151823	0.166652	0.824742	0.541899	0.413582	701695	652009	588068	552067	0.929192	0.838069	0.786763	2.61824	2.26509	2.17957	0.824742	0.541899	0.413582	701695	652009	588068	552067	0.929192	0.838069	0.786763	0.807544	0.147603	0.23763				3883.44	6947.42	181.289	21845.7
0.82_427.1430m/z	Indomethacin morpholinylamide	PDA	427.1430m/z	#DIV/0!	#DIV/0!	#DIV/0!	0	0	0	0	#DIV/0!	#DIV/0!	#DIV/0!	0.19041	0.156855	0.186461	0.374248	0.435205	0.410753	3979.75	1535.23	1769.54	1748.27	0.385761	0.444636	0.439293	0.122548	0.179942	0.132964	0.374248	0.435205	0.410753	3979.75	1535.23	1769.54	1748.27	0.385761	0.444636	0.439293	0.140999	0.152259	0.132812				0	0	0	0
0.82_528.0801m/z	S-Indoxacarb	PDA	528.0801m/z	#DIV/0!	#DIV/0!	#DIV/0!	0	0	0	0	#DIV/0!	#DIV/0!	#DIV/0!	0	0	0	#DIV/0!	#DIV/0!	#DIV/0!	0	0	0	0	#DIV/0!	#DIV/0!	#DIV/0!	0	0	0	#DIV/0!	#DIV/0!	#DIV/0!	0	0	0	0	#DIV/0!	#DIV/0!	#DIV/0!	0	0	0				0	0	0	0
0.82_560.0785m/z	Adenosine 5'-diphosphoribose	PDA	560.0785m/z	0.381638	0.0636361	0.0430225	21845.2	16904.5	9736.3	6544.47	0.77383	0.445694	0.299583	0.436355	0.35688	0.407607	0.355918	0.425436	0.355918	3263.56	0	447.535	0	0	0.137131	0	0.554441	0.547479	0.431327	0.355918	0.425436	0.355918	3263.56	0	447.535	0	0	0.137131	0	0.592077	0.280083	0.583405				0	0	0	0
0.84_317.2179m/z	Val-Ala-Lys	PDA	317.2179m/z	#DIV/0!	#DIV/0!	#DIV/0!	0	0	0	0	#DIV/0!	#DIV/0!	#DIV/0!	0.171581	0.373065	0.174245	#DIV/0!	#DIV/0!	#DIV/0!	0	0	0	0	#DIV/0!	#DIV/0!	#DIV/0!	0.168157	0.165489	0.172569	#DIV/0!	#DIV/0!	#DIV/0!	0	0	0	0	#DIV/0!	#DIV/0!	#DIV/0!	0.210786	0.152629	0.19737				0	0	0	0
0.84_334.1238m/z	Glu-Gly-Glu	PDA	334.1238m/z	#DIV/0!	#DIV/0!	#DIV/0!	0	0	0	0	#DIV/0!	#DIV/0!	#DIV/0!	0.626599	0.552958	0.715503	0.373584	0.152885	0.0679059	38692.6	34825.9	24733.6	27988	0.900066	0.639232	0.723342	0.890012	0.563452	0.721186	0.373584	0.152885	0.0679059	38692.6	34825.9	24733.6	27988	0.900066	0.639232	0.723342	0.71244	0.69827	0.792988				0	0	0	377.567
0.84_357.1597m/z	Tetraisopropyl vinylidenediphosphonate	PDA	357.1597m/z	0.877238	0.981602	0.232797	467.56	560.676	454.119	1373.94	1.19915	0.971253	2.93853	0.395101	0.415615	0.437088	0.668331	0.257291	0.0318804	14002.4	12010.8	10291.2	7260.63	0.857769	0.734959	0.518529	0.502569	0.403978	0.46066	0.668331	0.257291	0.0318804	14002.4	12010.8	10291.2	7260.63	0.857769	0.734959	0.518529	0.370186	0.291888	0.383886				0	0	0	0
0.84_405.1610m/z	Benzenebutanoic acid, 4-cyano-2-[[2-(4-fluoro-1-naphthalenyl)-1-oxopropyl]amino]-	PDA	405.1610m/z	#DIV/0!	#DIV/0!	#DIV/0!	0	0	0	0	#DIV/0!	#DIV/0!	#DIV/0!	0.549678	0.469507	0.589316	0.512875	0.475627	0.488289	37344.1	21630.6	19778.3	21205.6	0.579222	0.529622	0.567843	0.545481	0.589749	0.662229	0.512875	0.475627	0.488289	37344.1	21630.6	19778.3	21205.6	0.579222	0.529622	0.567843	0.533069	0.531204	0.486067				0	0	0	207.582
0.84_503.1532m/z	Methyl (3R,4R,5R)-3,4-dihydroxy-5-((2-O-((2E)-3-phenylprop-2-enoyl)-.beta.-D-glucopyranosyl)oxy)cyclohex-1-ene-1-carboxylate	PDA	503.1532m/z	#DIV/0!	#DIV/0!	#DIV/0!	0	0	0	0	#DIV/0!	#DIV/0!	#DIV/0!	0	0	0.107952	0.355918	0.974876	0.355918	915.178	0	958.688	0	0	1.04754	0	0	0.214121	0	0.355918	0.974876	0.355918	915.178	0	958.688	0	0	1.04754	0	0	0	0				0	0	0	0
0.86_160.1330m/z	Methacholine cation	PDA	160.1330m/z	0.0825829	0.072411	0.0743481	7281.95	4732.46	4332.95	4497.84	0.649889	0.595026	0.61767	2.68572	3.10647	3.09734	0.060135	0.163157	0.0158529	687765	557192	569762	484065	0.810149	0.828426	0.703823	3.42302	2.36306	2.93932	0.060135	0.163157	0.0158529	687765	557192	569762	484065	0.810149	0.828426	0.703823	3.34835	3.07374	3.57355				1525.5	2162.86	143.459	3482.4
0.86_192.0323m/z	4-Chloro-6-(pyridin-4-yl)pyrimidine	PDA	192.0323m/z	0.981421	0.570872	0.0760494	15517.5	15739.1	12212.1	7049.75	1.01428	0.786988	0.45431	3.23008	8.02842	3.42693	0.446644	0.277639	0.0480486	656128	520795	1.70537e+06	384686	0.79374	2.59914	0.586297	3.10032	3.47848	2.69966	0.446644	0.277639	0.0480486	656128	520795	1.70537e+06	384686	0.79374	2.59914	0.586297	2.94466	2.98203	3.15552				28914.6	11324.3	707.041	25602.6
0.86_231.1702m/z	Val-Ile	PDA	231.1702m/z	#DIV/0!	#DIV/0!	#DIV/0!	0	0	0	0	#DIV/0!	#DIV/0!	#DIV/0!	0.151784	0.158396	0.210572	#DIV/0!	#DIV/0!	#DIV/0!	0	0	0	0	#DIV/0!	#DIV/0!	#DIV/0!	0.144267	0.11905	0.142325	#DIV/0!	#DIV/0!	#DIV/0!	0	0	0	0	#DIV/0!	#DIV/0!	#DIV/0!	0.203728	0.157875	0.189195				0	0	0	0
0.86_257.0530m/z	(2E)-4-[(3-Carbamoylphenyl)amino]-4-oxobut-2-enoic acid	PDA	257.0530m/z	0.0233074	0.0103205	0.00153442	12445.3	8111.74	5220.21	1694.55	0.65179	0.419452	0.13616	0.293244	0.241032	0.431177	#DIV/0!	#DIV/0!	#DIV/0!	0	0	0	0	#DIV/0!	#DIV/0!	#DIV/0!	0.310757	0.352908	0.299599	#DIV/0!	#DIV/0!	#DIV/0!	0	0	0	0	#DIV/0!	#DIV/0!	#DIV/0!	0.472344	0.30106	0.367885				0	0	0	0
0.86_274.1868m/z	Val-Arg	PDA	274.1868m/z	#DIV/0!	#DIV/0!	0.355918	0	0	0	85.9167	#DIV/0!	#DIV/0!	#DIV/0!	0.281558	1.28708	0.337225	0.542531	0.335264	0.521741	7820.36	4256.82	35539	4256.53	0.544325	4.54442	0.544289	0.26275	0.459801	0.220119	0.542531	0.335264	0.521741	7820.36	4256.82	35539	4256.53	0.544325	4.54442	0.544289	0.25968	0.254927	0.131326				0	0	0	0
0.86_323.0902m/z	Tetrangomycin	PDA	323.0902m/z	#DIV/0!	#DIV/0!	#DIV/0!	0	0	0	0	#DIV/0!	#DIV/0!	#DIV/0!	0.208822	0.156955	0.203524	0.416101	0.964391	0.310603	5935.82	1766.66	5638.66	694.829	0.297626	0.949938	0.117057	0.191794	0.45318	0.165195	0.416101	0.964391	0.310603	5935.82	1766.66	5638.66	694.829	0.297626	0.949938	0.117057	0.153069	0.156201	0.139611				0	0	0	0
0.86_356.0883n	Sulindac	PDA	356.0883n	#DIV/0!	#DIV/0!	#DIV/0!	0	0	0	0	#DIV/0!	#DIV/0!	#DIV/0!	0	0	0	0.760895	0.997115	0.615002	27522.4	29843	27557.1	24670.8	1.08432	1.00126	0.89639	0.534118	0.521596	0.429458	0.760895	0.997115	0.615002	27522.4	29843	27557.1	24670.8	1.08432	1.00126	0.89639	0	0	0				0	0	0	612.846
0.86_386.0467m/z	Guanosine 5'-monophosphate	PDA	386.0467m/z	0.317625	0.55531	0.498673	944.216	378.143	511.13	467.589	0.400483	0.541328	0.495214	0.382544	0.386014	0.419784	#DIV/0!	#DIV/0!	#DIV/0!	0	0	0	0	#DIV/0!	#DIV/0!	#DIV/0!	0.354035	0.320476	0.372692	#DIV/0!	#DIV/0!	#DIV/0!	0	0	0	0	#DIV/0!	#DIV/0!	#DIV/0!	0.161754	0.0751418	0.444998				0	0	0	0
0.88_156.1018m/z	Arecoline	PDA	156.1018m/z	0.212235	0.752098	0.285317	894.666	611.783	989.359	1244.75	0.683811	1.10584	1.3913	0.611166	0.797902	0.667677	0.0437518	0.0376018	0.00436257	44198.5	32243.7	31724.4	25735	0.729521	0.717772	0.582259	0.962193	0.638377	0.792287	0.0437518	0.0376018	0.00436257	44198.5	32243.7	31724.4	25735	0.729521	0.717772	0.582259	0.805158	0.728982	0.865024				407.259	436.619	315.193	739.686
0.88_309.1109m/z	2-(4-Hydroxyphenyl)-6-[(E)-2-(4-hydroxyphenyl)ethenyl]-2,3-dihydropyran-4-one	PDA	309.1109m/z	#DIV/0!	#DIV/0!	#DIV/0!	0	0	0	0	#DIV/0!	#DIV/0!	#DIV/0!	0.244311	0.968856	0.293739	0.586347	0.347506	0.0385657	3790.47	4724.77	18901.9	2546.42	1.24649	4.9867	0.671794	0.256725	0.178835	0.247075	0.586347	0.347506	0.0385657	3790.47	4724.77	18901.9	2546.42	1.24649	4.9867	0.671794	0.242146	0.250299	0.260756				0	0	0	0
0.91_246.1445m/z	Leu-Asn	PDA	246.1445m/z	0.00668251	0.00149941	0.0973715	7878.32	4325.74	3823.07	6157.48	0.549069	0.485265	0.781574	0.551598	0.48792	0.361975	#DIV/0!	#DIV/0!	#DIV/0!	0	0	0	0	#DIV/0!	#DIV/0!	#DIV/0!	0	0	0	#DIV/0!	#DIV/0!	#DIV/0!	0	0	0	0	#DIV/0!	#DIV/0!	#DIV/0!	0.175257	0.145998	0.350425				0	0	0	0
0.91_312.1660m/z	Xanthinol	PDA	312.1660m/z	#DIV/0!	#DIV/0!	#DIV/0!	0	0	0	0	#DIV/0!	#DIV/0!	#DIV/0!	0	0	0	0.355918	0.221219	0.120085	0	352.09	8743.22	2206.45	#DIV/0!	#DIV/0!	#DIV/0!	0.155228	0.627141	0.319765	0.355918	0.221219	0.120085	0	352.09	8743.22	2206.45	#DIV/0!	#DIV/0!	#DIV/0!	0	0	0				0	0	0	0
0.91_364.0647m/z	Guanosine 5'-monophosphate	PDA	364.0647m/z	0.190259	0.289729	0.0943811	10533.2	6033.34	6814.91	3267.14	0.57279	0.64699	0.310174	0.570395	0.433907	0.746333	#DIV/0!	#DIV/0!	#DIV/0!	0	0	0	0	#DIV/0!	#DIV/0!	#DIV/0!	0	0	0	#DIV/0!	#DIV/0!	#DIV/0!	0	0	0	0	#DIV/0!	#DIV/0!	#DIV/0!	1.76218	0.917964	0.76654				753.655	0	155.687	918.217
0.91_408.1066m/z	Clofibric acid acyl-.beta.-D-glucuronide	PDA	408.1066m/z	0.32098	#DIV/0!	0.355918	0	5092.27	0	798.913	#DIV/0!	#DIV/0!	#DIV/0!	0.603329	0	0.247929	#DIV/0!	#DIV/0!	#DIV/0!	0	0	0	0	#DIV/0!	#DIV/0!	#DIV/0!	0	0	0	#DIV/0!	#DIV/0!	#DIV/0!	0	0	0	0	#DIV/0!	#DIV/0!	#DIV/0!	0	0	0				0	0	0	0
0.91_766.0636m/z	.beta.-Nicotinamide adenine dinucleotide phosphate	PDA	766.0636m/z	0.964576	0.355918	0.892133	880.468	824.619	0	719.605	0.936569	0	0.817299	0.221035	0.236641	0.226329	0.899484	0.355918	0.460653	7206.32	6141.01	0	28851.5	0.85217	0	4.00364	0.524532	0.580902	1.10815	0.899484	0.355918	0.460653	7206.32	6141.01	0	28851.5	0.85217	0	4.00364	0.503012	0.365602	0.242721				0	0	0	0
0.93_217.1293m/z	N-.alpha.-Acetyl-L-arginine	PDA	217.1293m/z	0.469901	0.260046	0.161498	1789.73	1312.39	1133.17	967.096	0.733292	0.633151	0.540359	0.445906	0.466028	0.408509	0.355918	0.801008	0.737378	1083.27	0	774.286	674.612	0	0.714764	0.622752	0.436886	0.378525	0.405469	0.355918	0.801008	0.737378	1083.27	0	774.286	674.612	0	0.714764	0.622752	0.251839	0.144404	0.301425				0	500.285	0	0
0.93_280.0723n	8-Carboxy-3-methylflavone	PDA	280.0723n	0.250424	0.171847	0.171544	845.42	132.479	0.702524	0	0.156702	0.000830976	0	0.218533	0.202327	0.249754	0.375156	0.597033	0.363729	43645.1	2172.68	17951.4	1126.02	0.0497807	0.411303	0.0257995	1.68742	1.2708	1.14108	0.375156	0.597033	0.363729	43645.1	2172.68	17951.4	1126.02	0.0497807	0.411303	0.0257995	0.0112439	0	0				0	0	0	823.955
0.94_214.0754m/z	N,N-Bis(2-hydroxyethyl)-2-aminoethanesulfonic acid	PDA	214.0754m/z	0.528126	0.154639	0.251867	656.084	475.496	274.318	1216.8	0.724749	0.418115	1.85463	0.383612	0.399967	0.418907	#DIV/0!	#DIV/0!	0.355918	0	0	0	1664.49	#DIV/0!	#DIV/0!	#DIV/0!	0.399415	0.237592	0.305621	#DIV/0!	#DIV/0!	0.355918	0	0	0	1664.49	#DIV/0!	#DIV/0!	#DIV/0!	0.459555	0.347962	0.422882				0	171.331	0	0
0.96_322.1063m/z	2-{[3-(Propan-2-yloxy)phenyl]carbamoyl}benzoic acid	PDA	322.1063m/z	0.0066091	0.00103567	0.0277829	15949.3	8250.17	7053.92	7936.3	0.517274	0.442271	0.497594	1.65429	2.00786	1.59663	0.591726	0.4088	0.355918	60.1355	153.489	561.617	0	2.55239	9.33919	0	1.2825	1.22349	1.42835	0.591726	0.4088	0.355918	60.1355	153.489	561.617	0	2.55239	9.33919	0	1.49741	0.962258	1.44648				0	0	0	0
0.96_330.0582m/z	Adenosine 2',3'-cyclic monophosphate	PDA	330.0582m/z	0.314443	0.388079	0.191219	870.533	352.333	472.202	265.059	0.404732	0.542429	0.304479	0.645418	0.59898	0.662913	#DIV/0!	#DIV/0!	#DIV/0!	0	0	0	0	#DIV/0!	#DIV/0!	#DIV/0!	0.570835	0.494895	0.590777	#DIV/0!	#DIV/0!	#DIV/0!	0	0	0	0	#DIV/0!	#DIV/0!	#DIV/0!	0	0	0.23159				0	0	0	0
0.98_188.0795n	N-Acetyl-L-glutamine	PDA	188.0795n	0.355918	0.863943	0.355918	67.3837	0	52.1451	0	0	0.773854	0	0.0670386	0.0487178	0.0719445	0.644486	0.214918	0.529476	26600.9	28021.1	31351.6	30128.1	1.05339	1.17859	1.13259	0.35165	0.461437	0.468095	0.644486	0.214918	0.529476	26600.9	28021.1	31351.6	30128.1	1.05339	1.17859	1.13259	0.326693	0.136151	0.155871				0	1845.89	0	549.686
0.98_347.0626n	Adenosine 2'-monophosphate	PDA	347.0626n	0.128655	0.0456927	0.224493	146507	115793	103842	180357	0.790361	0.708786	1.23105	1.50179	1.55812	1.58383	0.789567	0.868456	0.775799	636826	555707	702414	562363	0.87262	1.10299	0.883072	2.70362	3.36493	2.94693	0.789567	0.868456	0.775799	636826	555707	702414	562363	0.87262	1.10299	0.883072	3.55596	5.57359	7.79784				8899.78	39628	3550.03	14100.2
0.98_361.1824m/z	Glu-Gly-Arg	PDA	361.1824m/z	0.0308057	0.00318548	0.00262654	3043.96	1559.23	427.193	506.323	0.512236	0.140341	0.166337	0.544601	0.582703	0.588889	0.338309	0.888906	0.756389	27608.3	23385.6	26885.1	26125.8	0.84705	0.973803	0.9463	0.6846	0.519956	0.583998	0.338309	0.888906	0.756389	27608.3	23385.6	26885.1	26125.8	0.84705	0.973803	0.9463	0.654699	0.680193	0.594575				0	0	0	0
1.02_263.0868m/z	Glu-Asp	PDA	263.0868m/z	0.355918	0.355918	0.355918	178.941	0	0	0	0	0	0	0.298273	0.456091	0.309828	0.19701	0.22921	0.126283	1544.19	4248.59	5661.56	4860.69	2.75135	3.66637	3.14774	0	0.257842	0.286855	0.19701	0.22921	0.126283	1544.19	4248.59	5661.56	4860.69	2.75135	3.66637	3.14774	0.30992	0.252148	0.33878				0	0	0	145.973
1.02_279.1005m/z	Dihydroisotanshinone I	PDA	279.1005m/z	0.55758	0.801504	0.345048	1947.17	792.668	1357.75	114.147	0.407088	0.697298	0.0586218	0.137574	0.0547178	0	#DIV/0!	#DIV/0!	#DIV/0!	0	0	0	0	#DIV/0!	#DIV/0!	#DIV/0!	0.0668314	0.290841	0.0749517	#DIV/0!	#DIV/0!	#DIV/0!	0	0	0	0	#DIV/0!	#DIV/0!	#DIV/0!	0.168898	0	0.129313				0	0	0	0
1.02_320.0906m/z	3-Hydroxy-3-[2-(4-methoxyphenyl)-2-oxoethyl]-1,3-dihydro-2H-indol-2-one	PDA	320.0906m/z	0.861829	0.0717429	0.0237541	97349.1	94267.6	64192.5	25777	0.968346	0.659405	0.264789	1.08541	0.622879	1.16383	0.780707	0.887616	0.286467	19021.9	20698.8	18227.5	13920	1.08815	0.958235	0.731789	1.06399	0.923945	0.874871	0.780707	0.887616	0.286467	19021.9	20698.8	18227.5	13920	1.08815	0.958235	0.731789	1.32019	0.733562	1.11215				0	0	0	491.887
1.02_613.1587m/z	Glutathione, oxidized	PDA	613.1587m/z	0.785862	0.743033	0.0490837	1.80838e+06	1.8946e+06	1.59839e+06	586625	1.04768	0.883879	0.324392	4.48944	3.43607	5.64202	0.852617	0.258374	0.542873	2149.52	1950.86	809.091	1536.81	0.907581	0.376406	0.714958	5.90252	4.3018	3.43985	0.852617	0.258374	0.542873	2149.52	1950.86	809.091	1536.81	0.907581	0.376406	0.714958	6.24474	1.8993	6.19031				0	0	0	0
1.04_161.0145n	(4-Oxo-1,3-thiazolidin-3-yl)acetic acid	PDA	161.0145n	0.119449	0.0107092	0.00486466	11045.8	7217.24	4355.12	3305.02	0.653393	0.39428	0.299211	0.534585	0.609037	0.82024	0.000731904	0.0278752	8.30766e-07	1.06018e+06	899388	548739	680048	0.848336	0.517591	0.641447	3.79684	4.93013	4.71872	0.000731904	0.0278752	8.30766e-07	1.06018e+06	899388	548739	680048	0.848336	0.517591	0.641447	0.541019	0.38585	0.996132				1869.31	6721.22	739.865	13193.8
1.04_166.0531m/z	Methionine sulfoxide	PDA	166.0531m/z	0.409031	0.0579599	0.682401	7237.44	6484.75	5615.69	7498.07	0.896	0.775922	1.03601	0.739839	1.0146	0.694616	0.429677	0.121615	0.0267628	32636.7	37694.5	44930.8	47192.4	1.15497	1.37669	1.44599	0.814101	0.730641	0.763218	0.429677	0.121615	0.0267628	32636.7	37694.5	44930.8	47192.4	1.15497	1.37669	1.44599	0.737589	0.754519	0.644178				512.534	162.286	0	4046.93
1.04_232.0515n	5-Amino-1-(3-chloro-4-methylphenyl)-1H-pyrazole-4-carbonitrile	PDA	232.0515n	0.0517977	0.0273141	0.00247262	46816.4	24458.4	19802.3	7094.53	0.522433	0.422978	0.15154	1.32714	1.22867	1.87258	0.0418117	0.0270183	0.000298267	648564	559212	311502	421170	0.862231	0.480296	0.649388	2.63476	4.00225	3.58776	0.0418117	0.0270183	0.000298267	648564	559212	311502	421170	0.862231	0.480296	0.649388	1.70934	0.644138	0.83555				669.047	3229.85	0	5957.4
1.04_245.0587m/z	3-[(5-Oxo-2-pyrrolidinyl)carbonyl]-1,3-thiazolidine-4-carboxylic acid	PDA	245.0587m/z	0.29066	0.261367	0.0687936	929.723	476.859	483.073	135.966	0.512904	0.519588	0.146243	1.30109	1.14345	1.42347	0.456424	0.0553116	0.0406889	151756	136048	72716.2	103204	0.896494	0.479167	0.68007	1.64419	1.0487	1.39559	0.456424	0.0553116	0.0406889	151756	136048	72716.2	103204	0.896494	0.479167	0.68007	1.53279	1.30223	1.68838				0	728.351	0	1440.26
1.04_310.0863m/z	N-(4-Methyl-2-nitrophenyl)benzenesulfonamide	PDA	310.0863m/z	0.0698895	0.0201083	0.00477465	33330.3	18077.4	13740.3	12420.9	0.542372	0.412246	0.372662	6.50701	5.64277	7.18323	0.312326	0.0456158	0.0255697	3.86337e+06	3.36743e+06	1.89375e+06	2.65339e+06	0.871631	0.49018	0.686808	8.49834	5.40949	7.05943	0.312326	0.0456158	0.0255697	3.86337e+06	3.36743e+06	1.89375e+06	2.65339e+06	0.871631	0.49018	0.686808	7.79951	6.69063	8.54491				5595.52	22858.8	0	43943.4
1.04_410.9882m/z	Iminodi(methylphosphonic acid)	PDA	410.9882m/z	0.721828	0.743265	0.355918	416.749	635.55	250.03	0	1.52502	0.599954	0	0	0	0	#DIV/0!	#DIV/0!	#DIV/0!	0	0	0	0	#DIV/0!	#DIV/0!	#DIV/0!	0.117736	0.141912	0	#DIV/0!	#DIV/0!	#DIV/0!	0	0	0	0	#DIV/0!	#DIV/0!	#DIV/0!	0.145697	0	0				0	0	0	0
1.05_231.0974m/z	Pro-Asp	PDA	231.0974m/z	0.158363	0.0637221	0.166793	1574.59	884.002	696.636	751.726	0.561418	0.442424	0.477411	0.861563	0.128695	0.139704	0.360859	0.358536	0.863837	8706.95	95.3671	50.7951	11253.7	0.010953	0.00583386	1.2925	0.156394	0.137816	0.164027	0.360859	0.358536	0.863837	8706.95	95.3671	50.7951	11253.7	0.010953	0.00583386	1.2925	0.709486	0.735731	0.832194				0	758.435	0	0
1.05_304.0902n	Ac-Asp-Glu	PDA	304.0902n	0.00191959	0.00258724	0.00506046	129349	86315.5	67110.4	25467.5	0.667305	0.51883	0.19689	1.96303	1.92311	3.00309	0.267933	0.0170002	0.000989296	4635.09	3028.81	3115.06	789.235	0.653451	0.672061	0.170274	0.319421	0.264974	0.460777	0.267933	0.0170002	0.000989296	4635.09	3028.81	3115.06	789.235	0.653451	0.672061	0.170274	0.729599	0.413501	0				0	0	0	0
1.05_319.1396m/z	His-Tyr	PDA	319.1396m/z	0.795986	0.455905	0.232633	598.254	682.591	1362.61	1504.14	1.14097	2.27764	2.51422	0.292378	0.586979	0.248654	0.636906	0.193102	0.275739	2069.56	997.201	10974.5	5728.05	0.481843	5.30282	2.76776	0.147393	0.25142	0.178865	0.636906	0.193102	0.275739	2069.56	997.201	10974.5	5728.05	0.481843	5.30282	2.76776	0.328852	0.240965	0.240623				0	0	0	0
1.05_326.0562m/z	5-(4-Fluorophenyl)-7-(trifluoromethyl)pyrazolo[1,5-a]pyrimidine-2-carboxylic acid	PDA	326.0562m/z	0.445947	0.820135	0.0612571	10209.5	15109.3	12367.7	1090.9	1.47993	1.2114	0.106852	0.507576	0.459616	0.616562	0.355918	0.323768	#DIV/0!	0	0.0331343	3.28543	0	#DIV/0!	#DIV/0!	#DIV/0!	0.536935	0.404047	0.418933	0.355918	0.323768	#DIV/0!	0	0.0331343	3.28543	0	#DIV/0!	#DIV/0!	#DIV/0!	0.659537	0.331252	0.331768				0	0	0	0
1.05_357.1598m/z	Tetraisopropyl vinylidenediphosphonate	PDA	357.1598m/z	0.0597795	0.0248135	0.0277	7907.13	5588.22	6116.49	9430.79	0.706732	0.773541	1.19269	0.512348	0.756258	0.576704	0.804754	0.775247	0.109876	27676.5	25492.8	29805.2	19405.7	0.9211	1.07691	0.701162	0.750324	0.594953	0.661858	0.804754	0.775247	0.109876	27676.5	25492.8	29805.2	19405.7	0.9211	1.07691	0.701162	0.48101	0.476146	0.454567				0	0	0	141.615
1.07_232.1177m/z	Suberylglycine	PDA	232.1177m/z	0.408642	0.0870006	0.354044	439.497	1482.81	98.5493	223.032	3.37389	0.224232	0.50747	0.102076	0.0722815	0.10063	#DIV/0!	0.355918	#DIV/0!	0	0	79.3793	0	#DIV/0!	#DIV/0!	#DIV/0!	0.285746	0.0834161	0.0548521	#DIV/0!	0.355918	#DIV/0!	0	0	79.3793	0	#DIV/0!	#DIV/0!	#DIV/0!	0.11621	0.0906837	0.14833				0	0	0	0
1.07_343.0533m/z	Thiophanate-methyl	PDA	343.0533m/z	3.25956e-05	1.07218e-05	0.00841273	58680.6	37124.7	32833.3	15320.5	0.632658	0.559526	0.261082	0.892474	0.621986	0.804737	0.676047	0.159192	0.0895369	52.9417	89.1344	170.329	136.878	1.68363	3.2173	2.58544	0.721107	0.814492	0.316775	0.676047	0.159192	0.0895369	52.9417	89.1344	170.329	136.878	1.68363	3.2173	2.58544	0.884188	0.330783	0.839346				0	0	0	0
1.07_348.0464n	Inosine 5'-monophosphate	PDA	348.0464n	0.42212	0.355918	0.355918	35.3957	269.687	0	0	7.61921	0	0	0.132783	0.047447	0.0521108	0.833536	0.0875521	0.109382	4756.29	5318.75	130897	37279.4	1.11826	27.5208	7.83792	0.309459	2.39643	1.24796	0.833536	0.0875521	0.109382	4756.29	5318.75	130897	37279.4	1.11826	27.5208	7.83792	0.121925	0.180162	0.206461				0	1503.18	0	1053.35
1.07_383.0683m/z	2-[{4-[(E)-(2,6-Dichloro-4-nitrophenyl)diazenyl]phenyl}(ethyl)amino]ethanol	PDA	383.0683m/z	#DIV/0!	#DIV/0!	#DIV/0!	0	0	0	0	#DIV/0!	#DIV/0!	#DIV/0!	0	0	0	#DIV/0!	#DIV/0!	#DIV/0!	0	0	0	0	#DIV/0!	#DIV/0!	#DIV/0!	0	0	0	#DIV/0!	#DIV/0!	#DIV/0!	0	0	0	0	#DIV/0!	#DIV/0!	#DIV/0!	0	0	0				0	0	0	0
1.09_250.0472m/z	1-Benzyl-3-(1,3-thiazol-2-yl)thiourea	PDA	250.0472m/z	#DIV/0!	#DIV/0!	#DIV/0!	0	0	0	0	#DIV/0!	#DIV/0!	#DIV/0!	0.248831	0.208896	0.238945	0.431537	0.10156	0.0503466	7661.89	5353.66	2554.43	1691.97	0.698739	0.333394	0.22083	0.478784	0.315082	0.40582	0.431537	0.10156	0.0503466	7661.89	5353.66	2554.43	1691.97	0.698739	0.333394	0.22083	0.345926	0.27815	0.376606				0	0	0	0
1.09_286.1391m/z	2,2'-(4-(2-Hydroxyethylamino)-3-nitrophenylazanediyl)diethanol	PDA	286.1391m/z	#DIV/0!	#DIV/0!	#DIV/0!	0	0	0	0	#DIV/0!	#DIV/0!	#DIV/0!	0.317913	0.331879	0.328871	0.370488	0.13754	0.0447765	9894	8161.67	6977.9	6163.16	0.824911	0.705266	0.622919	0.483319	0.330802	0.404901	0.370488	0.13754	0.0447765	9894	8161.67	6977.9	6163.16	0.824911	0.705266	0.622919	0.343406	0.312209	0.35655				0	0	0	138.788
1.09_296.1236m/z	Tyr-Asn	PDA	296.1236m/z	0.441223	0.134089	0.134089	107.57	44.5441	0	0	0.414096	0	0	0.298526	0.310229	0.286198	0.576668	0.154472	0.174322	4212.9	5484.72	11806.3	10172.8	1.30189	2.80241	2.41467	0.210147	0.409559	0.17606	0.576668	0.154472	0.174322	4212.9	5484.72	11806.3	10172.8	1.30189	2.80241	2.41467	0.432642	0.414109	0.256175				0	0	0	91.7491
1.09_365.1121m/z	(S)-10-Hydroxycamptothecin	PDA	365.1121m/z	0.637528	0.190185	0.0952909	4158.78	4822.72	2600.08	1358.16	1.15965	0.625202	0.326576	0.735995	0.680815	0.848122	0.226314	0.110329	0.0179976	57796.5	49600.6	34863.3	37604.5	0.858193	0.603207	0.650635	1.0115	0.68244	0.888204	0.226314	0.110329	0.0179976	57796.5	49600.6	34863.3	37604.5	0.858193	0.603207	0.650635	0.949639	0.881397	1.04382				0	0	0	161.773
1.09_371.0357m/z	(E)-6,6'-(Ethene-1,2-diyl)bis(3-aminobenzenesulfonic acid)	PDA	371.0357m/z	#DIV/0!	#DIV/0!	#DIV/0!	0	0	0	0	#DIV/0!	#DIV/0!	#DIV/0!	0.185019	0.588556	0.170948	#DIV/0!	0.0762537	0.17402	0	0	12528.3	2327.39	#DIV/0!	#DIV/0!	#DIV/0!	0	0.501691	0	#DIV/0!	0.0762537	0.17402	0	0	12528.3	2327.39	#DIV/0!	#DIV/0!	#DIV/0!	0.297344	0.166602	0				0	0	0	0
1.09_744.0821m/z	.beta.-Nicotinamide adenine dinucleotide phosphate	PDA	744.0821m/z	#DIV/0!	#DIV/0!	#DIV/0!	0	0	0	0	#DIV/0!	#DIV/0!	#DIV/0!	0.972425	0.33609	0.302152	0.772284	0.38253	0.581624	7390.92	10110.4	417.17	17698.7	1.36794	0.0564435	2.39465	0.72489	0.547557	0.595593	0.772284	0.38253	0.581624	7390.92	10110.4	417.17	17698.7	1.36794	0.0564435	2.39465	0.285621	0.0729684	0.178031				0	0	0	0
1.11_218.0900n	Glu-Ala	PDA	218.0900n	0.00721748	0.00527277	0.0652423	4205.51	2562.17	2370.14	2342.18	0.60924	0.563579	0.556931	0.374238	0.324184	0.380734	0.946069	0.723899	0.271937	606088	601717	575574	658265	0.992787	0.949653	1.08609	1.43557	1.64759	1.52151	0.946069	0.723899	0.271937	606088	601717	575574	658265	0.992787	0.949653	1.08609	0.185477	0.132714	0.216014				672.996	507.795	0	6625.71
1.11_366.0960m/z	Benzoic acid, 2-[[(2Z)-3-(3,4-dimethoxyphenyl)-1-oxo-2-propen-1-yl]amino]-3-hydroxy-	PDA	366.0960m/z	#DIV/0!	#DIV/0!	#DIV/0!	0	0	0	0	#DIV/0!	#DIV/0!	#DIV/0!	1.06987	0.964191	1.15808	0.0184788	0.0124403	0.00152438	83571.3	45502.6	32486.3	24307.2	0.544476	0.388725	0.290856	1.12107	0.725406	0.940421	0.0184788	0.0124403	0.00152438	83571.3	45502.6	32486.3	24307.2	0.544476	0.388725	0.290856	1.10769	0.958458	1.20987				0	5190.73	0	1024.72
1.13_176.1280m/z	Statine	PDA	176.1280m/z	0.430077	0.182546	0.682738	3929.73	15391.3	667.74	2731.34	3.91664	0.16992	0.695046	0.318377	0.274628	0.0357151	#DIV/0!	0.355918	#DIV/0!	0	0	88.3763	0	#DIV/0!	#DIV/0!	#DIV/0!	0.972964	0.317742	0.0295384	#DIV/0!	0.355918	#DIV/0!	0	0	88.3763	0	#DIV/0!	#DIV/0!	#DIV/0!	0.282948	0.0536136	0.427611				0	88.9154	0	0
1.13_229.1544m/z	Pro-Leu	PDA	229.1544m/z	0.246922	0.0141686	0.127123	5148.62	4368.72	3557.56	6091.04	0.848523	0.690975	1.18304	0.676782	0.699887	0.731001	0.00108673	0.0117392	0.00114062	54594.3	34280.9	34390	33406.3	0.627922	0.62992	0.6119	1.0129	0.696466	0.857495	0.00108673	0.0117392	0.00114062	54594.3	34280.9	34390	33406.3	0.627922	0.62992	0.6119	0.865386	0.789768	0.923257				0	1174.82	0	167.471
1.13_245.1492m/z	Trp-Arg-Lys	PDA	245.1492m/z	0.458302	0.240214	0.258647	1116.35	916.037	825.777	1456.99	0.820568	0.739715	1.30514	0.327701	0.365247	0.343172	0.358886	0.0345499	0.0103623	12526.5	10597.7	8911.48	7493.41	0.84602	0.711408	0.598202	0.491691	0.349466	0.427134	0.358886	0.0345499	0.0103623	12526.5	10597.7	8911.48	7493.41	0.84602	0.711408	0.598202	0.41224	0.372302	0.427019				0	0	0	0
1.13_664.0921n	Nicotinic acid adenine dinucleotide	PDA	664.0921n	0.00430517	0.0016297	0.125063	17109	10541.5	10066.6	14781.5	0.616137	0.588381	0.863962	0.756423	0.652633	0.41763	0.987978	0.416971	0.483401	128.432	125.876	29.3383	539.901	0.980098	0.228434	4.20378	0.0755034	0.0671429	0.165603	0.987978	0.416971	0.483401	128.432	125.876	29.3383	539.901	0.980098	0.228434	4.20378	0.0500644	0.0447413	0.0558846				0	0	0	0
1.19_252.0975m/z	N-(4-Nitrophenyl)-4-morpholinecarboxamide	PDA	252.0975m/z	#DIV/0!	#DIV/0!	#DIV/0!	0	0	0	0	#DIV/0!	#DIV/0!	#DIV/0!	0	0	0	0.00679319	0.186763	0.0031199	33730.2	14194.5	23957.2	11777.9	0.420826	0.710258	0.349179	1.28847	0.664721	1.08945	0.00679319	0.186763	0.0031199	33730.2	14194.5	23957.2	11777.9	0.420826	0.710258	0.349179	0	0	0				0	0	0	0
1.19_365.0486m/z	Xanthosine 5'-monophosphate	PDA	365.0486m/z	#DIV/0!	#DIV/0!	#DIV/0!	0	0	0	0	#DIV/0!	#DIV/0!	#DIV/0!	0	0	0	0.269755	0.0727631	0.0374972	288.418	2657.31	2683.53	3937.42	9.21339	9.30429	13.6518	0.401645	0.318321	0.438313	0.269755	0.0727631	0.0374972	288.418	2657.31	2683.53	3937.42	9.21339	9.30429	13.6518	0	0	0				0	0	0	0
1.19_447.0905m/z	Apigenin 7-glucuronide	PDA	447.0905m/z	#DIV/0!	#DIV/0!	#DIV/0!	0	0	0	0	#DIV/0!	#DIV/0!	#DIV/0!	0	0	0	0.949262	0.597011	0.558877	38024.3	36887.8	46152.3	51573.6	0.970111	1.21376	1.35633	0.672459	0.65814	0.98997	0.949262	0.597011	0.558877	38024.3	36887.8	46152.3	51573.6	0.970111	1.21376	1.35633	0	0	0				0	0	0	0
1.22_324.0352n	Uridine 5'-monophosphate	PDA	324.0352n	0.314895	0.102777	0.577173	409.343	298.924	199.373	345.07	0.730254	0.487056	0.842985	0.0892919	0.108825	0.0785712	0.625942	0.148301	0.577491	173911	202059	262738	220771	1.16185	1.51076	1.26944	1.27601	1.8578	1.82557	0.625942	0.148301	0.577491	173911	202059	262738	220771	1.16185	1.51076	1.26944	0	0	0				273.391	0	0	3358.04
1.24_230.0454m/z	Resazurin	PDA	230.0454m/z	0.340223	0.282891	0.368173	542.207	162.253	116.906	184.664	0.299246	0.215611	0.340579	0.164527	0.155305	0.16627	0.00947559	0.100133	0.00592005	74422.8	52178.6	58712	48173	0.70111	0.788898	0.647288	1.36348	0.846044	1.20515	0.00947559	0.100133	0.00592005	74422.8	52178.6	58712	48173	0.70111	0.788898	0.647288	0.0823953	0.0679033	0.0740249				0	0	0	0
1.24_344.0904m/z	2-[(9,10-Dioxo-9,10-dihydro-1-anthracenyl)amino]benzoic acid	PDA	344.0904m/z	#DIV/0!	#DIV/0!	#DIV/0!	0	0	0	0	#DIV/0!	#DIV/0!	#DIV/0!	0	0	0	0.354611	0.321285	0.227347	22279.8	16996.8	16186.1	15318.4	0.762882	0.726492	0.687549	0.590748	0.53566	0.494679	0.354611	0.321285	0.227347	22279.8	16996.8	16186.1	15318.4	0.762882	0.726492	0.687549	0.347266	0.0535042	0				0	0	0	0
1.24_405.2086m/z	Thr-Glu-Arg	PDA	405.2086m/z	0.495673	0.250088	0.621605	233.614	121.726	48.7944	149.495	0.521055	0.208868	0.639922	0.0904804	0.0972197	0.0887894	0.72109	0.885926	0.715562	39231.5	36737.7	38095.7	36806.6	0.936434	0.971049	0.93819	0.511954	0.471285	0.399205	0.72109	0.885926	0.715562	39231.5	36737.7	38095.7	36806.6	0.936434	0.971049	0.93819	0.101867	0.0892907	0.0713937				0	0	0	0
1.26_208.0635m/z	3-(N-Morpholino)-2-hydroxypropanesulfonic acid	PDA	208.0635m/z	0.134241	0.0995952	0.0862203	433.235	85.7374	46.13	25.6927	0.1979	0.106478	0.0593043	0.157836	0.135072	0.177264	0.0506561	0.0426921	0.00894557	162714	107816	107210	85539.7	0.662612	0.658883	0.525705	2.05199	1.61241	2.05056	0.0506561	0.0426921	0.00894557	162714	107816	107210	85539.7	0.662612	0.658883	0.525705	0.0751383	0.110757	0.102206				0	0	0	0
1.26_211.1187m/z	1-Ethyl-N4,N5-dimethyl-1H-imidazole-4,5-dicarboxamide	PDA	211.1187m/z	0.0195344	0.0139278	0.662653	11898.9	7132.61	7198.24	11122.8	0.599434	0.604949	0.934778	0.625188	0.526411	0.295387	0.180768	0.535586	0.934094	3518.74	2279.8	5116.81	3650.9	0.647904	1.45416	1.03756	0.288653	0.305329	0.2407	0.180768	0.535586	0.934094	3518.74	2279.8	5116.81	3650.9	0.647904	1.45416	1.03756	0.251307	0.27592	0.399166				77.2552	0	0	47.9758
1.26_338.1816m/z	Arg-Tyr	PDA	338.1816m/z	#DIV/0!	#DIV/0!	#DIV/0!	0	0	0	0	#DIV/0!	#DIV/0!	#DIV/0!	0	0	0	0.502272	0.336953	0.464972	3386.35	1241.75	18384.2	1134.53	0.366692	5.42893	0.33503	0.397118	0.841599	0.280248	0.502272	0.336953	0.464972	3386.35	1241.75	18384.2	1134.53	0.366692	5.42893	0.33503	0	0	0				0	0	0	0
1.26_346.1240m/z	Isofenphos	PDA	346.1240m/z	0.880926	0.0626161	0.000223894	4767.29	4684.19	4090.04	7826.64	0.982569	0.857938	1.64174	0.146283	0.198147	0.527945	0.952084	0.873136	0.44166	5498.41	5552.07	5343.71	6242.76	1.00976	0.971866	1.13538	0.168074	0.0942676	0.177874	0.952084	0.873136	0.44166	5498.41	5552.07	5343.71	6242.76	1.00976	0.971866	1.13538	0.161081	0.121181	0.405991				0	168.53	0	0
1.26_541.0608n	Benzoic acid, 3-[2-[2-chloro-4-[[3-(2,6-dichlorophenyl)-5-(1-methylethyl) -4-isoxazolyl]methoxy]phenyl]ethenyl]-	PDA	541.0608n	0.00384491	0.000291525	0.00693475	128291	82945.8	70372	96017.1	0.646546	0.548536	0.748435	1.98768	1.87393	1.66367	0.669843	0.239508	0.816695	170913	221151	51968.6	203474	1.29394	0.304065	1.19051	2.17959	2.30699	1.60492	0.669843	0.239508	0.816695	170913	221151	51968.6	203474	1.29394	0.304065	1.19051	1.70125	1.78513	2.76329				0	3309.78	0	2578.91
1.26_663.1079n	.beta.-Nicotinamide adenine dinucleotide	PDA	663.1079n	0.00596986	0.00016715	0.00698525	1.69234e+06	1.19863e+06	965373	1.32613e+06	0.70827	0.570438	0.78361	6.49911	6.66613	5.61341	0.651302	0.245081	0.81972	3.92307e+06	5.0965e+06	1.31082e+06	4.61476e+06	1.29911	0.334132	1.17632	10.3344	10.8562	7.3498	0.651302	0.245081	0.81972	3.92307e+06	5.0965e+06	1.31082e+06	4.61476e+06	1.29911	0.334132	1.17632	7.65779	7.77894	11.2456				4055.06	66548.8	0	49526.1
1.28_195.0320m/z	2-Chloro-N-(4-cyanophenyl)acetamide	PDA	195.0320m/z	#DIV/0!	#DIV/0!	#DIV/0!	0	0	0	0	#DIV/0!	#DIV/0!	#DIV/0!	0	0	0	0.510538	0.171771	0.93506	44665.4	41920.2	38032.6	45103.3	0.93854	0.851501	1.00981	0.445296	0.475648	0.431748	0.510538	0.171771	0.93506	44665.4	41920.2	38032.6	45103.3	0.93854	0.851501	1.00981	0	0	0				0	0	0	269.157
1.28_246.9770m/z	Benzoic acid, 4-bromo-2-fluoro-, ethyl ester	PDA	246.9770m/z	0.885805	0.0674644	0.074833	3323.71	3224.05	2384.34	2126.73	0.970015	0.717372	0.639866	0.159774	0.209302	0.304962	0.752439	0.670363	0.8991	16873.7	17335	18169.7	16656.9	1.02734	1.07681	0.987153	0.232968	0.314694	0.200304	0.752439	0.670363	0.8991	16873.7	17335	18169.7	16656.9	1.02734	1.07681	0.987153	0.0899171	0.162819	0.260139				1964.28	3041.02	0	5747.01
1.28_284.0239m/z	Procymidone	PDA	284.0239m/z	0.127717	0.0077349	0.00664659	1595.04	1109.54	909.248	854.531	0.695621	0.570049	0.535745	0.186769	0.201488	0.252607	0.751649	0.449029	0.712251	19324.3	20164.7	17323.5	20444.2	1.04349	0.896465	1.05795	0.309365	0.324231	0.330901	0.751649	0.449029	0.712251	19324.3	20164.7	17323.5	20444.2	1.04349	0.896465	1.05795	0.125644	0.13818	0.282196				2550.53	4772.5	0	7758.25
1.3_242.0135m/z	Vinclozolin M2	PDA	242.0135m/z	0.234165	0.152187	0.0838476	860.475	491.643	407.467	267.076	0.571362	0.473538	0.310382	0.162712	0.159036	0.213922	0.36695	0.972934	0.708029	8158.91	7044.92	8094.12	8645.11	0.863463	0.992059	1.05959	0.262991	0.191579	0.216824	0.36695	0.972934	0.708029	8158.91	7044.92	8094.12	8645.11	0.863463	0.992059	1.05959	0.100273	0.0402339	0.163762				1001.95	1699.51	382.994	3255.67
1.3_260.1965m/z	Ile-Lys	PDA	260.1965m/z	0.0466413	0.0651146	0.518272	2581.06	1788.03	1719.8	2944.32	0.69275	0.666317	1.14074	0.248298	0.213721	0.169968	0.380503	0.777093	0.368975	92917.1	17335	134221	15649.5	0.186564	1.44453	0.168424	2.27817	1.94791	1.56152	0.380503	0.777093	0.368975	92917.1	17335	134221	15649.5	0.186564	1.44453	0.168424	0.164543	0.284463	0.268181				0	97.2133	0	351.401
1.3_313.0111m/z	2-{[4-(Thiophen-2-yl)-1,3-thiazol-2-yl]carbamoyl}benzoic acid	PDA	313.0111m/z	0.92646	0.359581	0.169563	138.774	127.467	41.4733	0	0.918524	0.298856	0	0.0691318	0.0773552	0.101802	0.798043	0.676528	0.836997	39568.2	35788.1	49184.4	36469.8	0.904465	1.24303	0.921695	0.71269	0.791131	0.755101	0.798043	0.676528	0.836997	39568.2	35788.1	49184.4	36469.8	0.904465	1.24303	0.921695	0	0	0				0	0	0	842.206
1.33_183.0078n	6-Chloro-2H-1,4-benzoxazin-3(4H)-one	PDA	183.0078n	0.128869	0.0560862	0.00163888	658.363	446.747	334.329	118.107	0.678572	0.507818	0.179394	0.125302	0.134628	0.218464	0.78021	0.844263	0.253064	32317.4	30987.2	31313.1	28728.2	0.958842	0.968925	0.888939	0.366232	0.391682	0.381525	0.78021	0.844263	0.253064	32317.4	30987.2	31313.1	28728.2	0.958842	0.968925	0.888939	0.0699832	0.0539164	0.0487376				0	651.076	0	2857.76
1.33_231.0053n	[(5-Bromo-2-fluorophenyl)methyl]dimethylamine	PDA	231.0053n	0.153793	0.00858467	0.00877077	6608.12	5536.06	4200.96	3430.18	0.837766	0.635727	0.519086	0.280419	0.378104	0.520826	0.932035	0.426545	0.653078	35078	34787.3	38295.1	36446.7	0.991714	1.09171	1.03902	0.277458	0.403299	0.262304	0.932035	0.426545	0.653078	35078	34787.3	38295.1	36446.7	0.991714	1.09171	1.03902	0.190766	0.165484	0.331357				3653.42	7236.41	0	11542.2
1.33_233.0384n	N-(5-Butyl-[1,3,4]thiadiazol-2-yl)-2-chloroacetamide	PDA	233.0384n	0.180067	0.0132619	0.014439	6576.48	5185.96	3829.53	3299.74	0.788561	0.582308	0.501749	0.317927	0.399482	0.522973	0.985743	0.799098	0.362544	49104.2	49188.7	50368.5	53215.6	1.00172	1.02575	1.08373	0.400371	0.372194	0.401261	0.985743	0.799098	0.362544	49104.2	49188.7	50368.5	53215.6	1.00172	1.02575	1.08373	0.22551	0.240544	0.474007				5497.85	12326.7	0	19213.6
1.33_469.1362n	Bucladesine	PDA	469.1362n	0.0156792	0.00449869	0.129382	24462.4	13483.3	6927.77	13456.6	0.551185	0.283201	0.550092	0.954092	1.01749	0.907745	0.329117	0.0282611	0.0139794	729761	489666	265895	239691	0.670995	0.364359	0.328452	3.99526	4.61716	4.88651	0.329117	0.0282611	0.0139794	729761	489666	265895	239691	0.670995	0.364359	0.328452	3.39563	4.74371	7.19				0	15931.8	0	3509.45
1.35_324.0353n	1-.beta.-D-Arabinofuranosyluracil 5'-monophosphate	PDA	324.0353n	#DIV/0!	#DIV/0!	#DIV/0!	0	0	0	0	#DIV/0!	#DIV/0!	#DIV/0!	0	0	0	0.895191	0.0256672	0.641095	187076	197529	442347	230799	1.05588	2.36453	1.23372	1.44344	3.36383	1.96442	0.895191	0.0256672	0.641095	187076	197529	442347	230799	1.05588	2.36453	1.23372	0	0	0				398.776	0	0	2972.78
1.37_192.0687m/z	N-Acetyl-L-methionine	PDA	192.0687m/z	0.335943	0.33493	0.814875	2228.63	2546.4	1808.26	2321.04	1.14259	0.811377	1.04147	0.140425	0.152602	0.133152	0.88542	0.160831	0.325555	8746.96	8515.53	14098.8	6970.13	0.973541	1.61185	0.796863	0.226298	0.450322	0.298784	0.88542	0.160831	0.325555	8746.96	8515.53	14098.8	6970.13	0.973541	1.61185	0.796863	0.0886298	0.115383	0.149088				0	0	0	112.383
1.4_103.0389m/z	Succinic semialdehyde	PDA	103.0389m/z	0.758779	0.476139	0.396705	37757	33937.3	30097.2	28554.2	0.898836	0.79713	0.756261	0.720808	0.725532	0.839288	0.998429	0.880185	0.447233	38814	38827.7	38047	33955.4	1.00035	0.98024	0.874824	0.482473	0.391418	0.496556	0.998429	0.880185	0.447233	38814	38827.7	38047	33955.4	1.00035	0.98024	0.874824	0.403686	0.492537	0.563148				8878.18	5958.21	35380.4	10469.9
1.4_201.1232m/z	1-[(Dimethylamino)carbonyl]-3-piperidinecarboxylic acid	PDA	201.1232m/z	0.145615	0.0152073	0.627132	837.975	628.117	610.465	771.725	0.749565	0.7285	0.92094	0.121693	0.110128	0.072089	0.0147797	0.173214	0.00484488	8575.91	6066.69	6912.21	5199.3	0.70741	0.806002	0.606268	0.454452	0.274199	0.432396	0.0147797	0.173214	0.00484488	8575.91	6066.69	6912.21	5199.3	0.70741	0.806002	0.606268	0.066142	0.0341858	0.0854534				56.1765	75.3683	72.6837	48.5352
1.4_360.1396m/z	Clethodim	PDA	360.1396m/z	0.736724	0.726905	0.102762	462.426	376.974	554.689	928.907	0.81521	1.19952	2.00877	0.0988659	0.0869213	0.188389	0.253403	0.05412	0.0919553	10602.9	8951.35	7639.96	7710.42	0.844238	0.720556	0.727201	0.31659	0.346064	0.37596	0.253403	0.05412	0.0919553	10602.9	8951.35	7639.96	7710.42	0.844238	0.720556	0.727201	0.180659	0.0693469	0.138879				0	0	0	0
1.42_194.6312m/z	Gln-Leu-Lys	PDA	194.6312m/z	#DIV/0!	#DIV/0!	#DIV/0!	0	0	0	0	#DIV/0!	#DIV/0!	#DIV/0!	0	0	0	0.424318	0.489387	0.435789	525.141	98.5683	1183.88	108.383	0.187699	2.25441	0.206388	0.172967	0.183773	0.109516	0.424318	0.489387	0.435789	525.141	98.5683	1183.88	108.383	0.187699	2.25441	0.206388	0	0	0				0	0	0	0
1.42_222.6554m/z	Arg-Leu-Arg	PDA	222.6554m/z	#DIV/0!	#DIV/0!	#DIV/0!	0	0	0	0	#DIV/0!	#DIV/0!	#DIV/0!	0	0	0	0.493748	0.339004	0.496664	115.688	28.8316	1712.12	29.3499	0.249218	14.7994	0.253698	0.0797266	0.274704	0.0560877	0.493748	0.339004	0.496664	115.688	28.8316	1712.12	29.3499	0.249218	14.7994	0.253698	0	0	0				0	0	0	0
1.42_259.1033m/z	5-Amino-1-.beta.-D-ribofuranosyl-1H-imidazole-4-carboxamide	PDA	259.1033m/z	#DIV/0!	#DIV/0!	#DIV/0!	0	0	0	0	#DIV/0!	#DIV/0!	#DIV/0!	0	0	0	0.098101	0.372628	0.0246589	9974.28	4520.25	6563.69	2072.63	0.453191	0.658062	0.207797	0.630048	0.397162	0.619879	0.098101	0.372628	0.0246589	9974.28	4520.25	6563.69	2072.63	0.453191	0.658062	0.207797	0	0	0				0	0	0	0
1.42_88.0636n	N,N'-Dimethylurea	PDA	88.0636n	0.70428	0.180199	0.298945	13712.9	19276.4	3748.38	5687.21	1.40571	0.273346	0.414733	0.8021	0.767888	0.777823	0.813525	0.517609	0.820217	1068.56	1015.27	909.25	1132.9	0.950125	0.85091	1.06021	0.0818898	0.093305	0.0848847	0.813525	0.517609	0.820217	1068.56	1015.27	909.25	1132.9	0.950125	0.85091	1.06021	0.061531	0.064639	0.0768246				242.241	273.182	105.001	200.059
1.44_115.0389m/z	4-Methoxy-2(5H)-furanone	PDA	115.0389m/z	0.364747	0.284298	0.166145	16490	14665.5	14462	13433	0.889358	0.877018	0.814619	0.363314	0.352919	0.472348	0.62217	0.0758351	0.0845357	38002.9	35669.7	33697.8	32077.6	0.938606	0.886717	0.844082	0.44964	0.444676	0.545197	0.62217	0.0758351	0.0845357	38002.9	35669.7	33697.8	32077.6	0.938606	0.886717	0.844082	0.197538	0.21788	0.245195				7884.37	7283.89	14670.4	8490.36
1.44_181.0527m/z	3-[(4-Chlorophenyl)amino]propanenitrile	PDA	181.0527m/z	0.750266	0.797987	0.511622	477.821	326.739	691.742	935.34	0.68381	1.4477	1.95751	0.140931	0.197983	0.16891	0.383148	0.196838	0.0601624	51130.8	44138.6	39832.3	39858.7	0.863249	0.779028	0.779544	0.692122	0.649628	0.708334	0.383148	0.196838	0.0601624	51130.8	44138.6	39832.3	39858.7	0.863249	0.779028	0.779544	0.148343	0.158123	0.211749				0	0	0	396.834
1.44_232.1288m/z	Asn-Val	PDA	232.1288m/z	#DIV/0!	0.355918	0.160204	0	0	46.0989	68.7311	#DIV/0!	#DIV/0!	#DIV/0!	0	0.051953	0.0698621	0.412967	0.483934	0.538116	2189.51	1132.91	1351.81	1458.53	0.517425	0.617404	0.666144	0.270418	0.187874	0.142134	0.412967	0.483934	0.538116	2189.51	1132.91	1351.81	1458.53	0.517425	0.617404	0.666144	0.0308593	0.0200187	0				0	0	0	0
1.44_309.1319n	Gly-Ala-Tyr	PDA	309.1319n	0.000923081	0.000308565	0.0116898	10903.2	5381.54	4713.16	8085.68	0.493576	0.432274	0.74159	0.705826	0.614483	0.488008	0.567678	0.835494	0.33233	6150.16	4727.32	6709.82	3964.16	0.76865	1.091	0.644562	0.314374	0.243399	0.265017	0.567678	0.835494	0.33233	6150.16	4727.32	6709.82	3964.16	0.76865	1.091	0.644562	0.32206	0.283192	0.455942				0	0	0	0
1.44_322.9924m/z	D-myo-Inositol-1,3-diphosphate	PDA	322.9924m/z	0.906215	0.355918	0.355918	43.2559	51.5224	0	0	1.19111	0	0	0.0525482	0.0524514	0.0576071	0.136746	0.618793	0.385015	178.804	43.3275	382.188	1860.79	0.242319	2.13748	10.4069	0.0975132	0.116951	0.311232	0.136746	0.618793	0.385015	178.804	43.3275	382.188	1860.79	0.242319	2.13748	10.4069	0.0673798	0.0587895	0.0874115				0	0	0	0
1.44_366.0403m/z	Dimethenamid ethanesulfonic acid	PDA	366.0403m/z	#DIV/0!	#DIV/0!	#DIV/0!	0	0	0	0	#DIV/0!	#DIV/0!	#DIV/0!	0	0	0	0.0066228	0.746076	0.00192468	11220.3	3317.73	9768.41	2885.64	0.295689	0.870599	0.25718	0.819894	0.373018	0.685088	0.0066228	0.746076	0.00192468	11220.3	3317.73	9768.41	2885.64	0.295689	0.870599	0.25718	0	0	0				0	0	0	0
1.44_397.0839m/z	Cyprosulfamide	PDA	397.0839m/z	#DIV/0!	#DIV/0!	#DIV/0!	0	0	0	0	#DIV/0!	#DIV/0!	#DIV/0!	0	0	0	0.355918	0.355918	0.554504	186.047	0	0	63.1078	0	0	0.339204	0.112734	0.0890395	0.0711647	0.355918	0.355918	0.554504	186.047	0	0	63.1078	0	0	0.339204	0	0	0				0	0	0	0
1.46_189.1230m/z	Val-Ala	PDA	189.1230m/z	0.00253615	0.00735146	0.0739618	1170.87	641.643	754.934	820.669	0.548003	0.64476	0.700902	0.217043	0.156143	0.163219	0.152769	0.374426	0.47843	265.802	0	99.1049	1033.42	0	0.372852	3.88794	0.135873	0.0861532	0.224229	0.152769	0.374426	0.47843	265.802	0	99.1049	1033.42	0	0.372852	3.88794	0.129539	0.129426	0.197288				0	0	0	0
1.46_201.0326m/z	4-Oxo-4-((2E)-1,3-thiazol-2(3H)-ylideneamino)butanoic acid	PDA	201.0326m/z	0.355943	0.355918	0.355918	23.9007	0.00133857	0	0	5.60054e-05	0	0	0.0414185	0.0389888	0.0428212	0.682434	0.37288	0.728073	20775.8	11440.9	1145.17	35593.3	0.550685	0.0551203	1.71321	0.944144	0.922644	1.27099	0.682434	0.37288	0.728073	20775.8	11440.9	1145.17	35593.3	0.550685	0.0551203	1.71321	0.374128	0.308628	0.408884				548.702	1604.6	290.809	802.695
1.46_204.1340m/z	Lys-Gly	PDA	204.1340m/z	0.246566	0.152676	0.0317683	10363.6	8313.9	8272.29	13863.2	0.802224	0.79821	1.33768	0.384082	0.324248	0.532967	0.501876	0.143854	0.00557321	43998.7	37762	35564.6	29143.6	0.858254	0.80831	0.662375	0.679952	0.609723	0.892922	0.501876	0.143854	0.00557321	43998.7	37762	35564.6	29143.6	0.858254	0.80831	0.662375	0.502774	0.507764	0.603384				0	0	0	64.5855
1.46_283.1282m/z	Tyr-Thr	PDA	283.1282m/z	0.918444	0.879461	0.579548	172.954	148.605	206.216	331.486	0.859218	1.19232	1.91661	0.0795486	0.0910715	0.115059	0.422618	0.345791	0.519408	3676.26	2401.03	5714.49	2585.99	0.653118	1.55443	0.703429	0.285146	0.299825	0.1785	0.422618	0.345791	0.519408	3676.26	2401.03	5714.49	2585.99	0.653118	1.55443	0.703429	0.100292	0.0539217	0.125494				0	0	0	0
1.46_303.1446m/z	Phe-His	PDA	303.1446m/z	0.355918	0.355918	0.355918	199.606	0	0	0	0	0	0	0.107356	0.0905144	0.122305	0.366031	0.733685	0.593279	1370.55	293.53	961.788	734.508	0.21417	0.701754	0.535923	0.272022	0.169005	0.120489	0.366031	0.733685	0.593279	1370.55	293.53	961.788	734.508	0.21417	0.701754	0.535923	0	0	0				0	0	0	0
1.46_329.0952m/z	Ethyl 4-(3-benzoyl-2-thioureido)benzoate	PDA	329.0952m/z	#DIV/0!	#DIV/0!	#DIV/0!	0	0	0	0	#DIV/0!	#DIV/0!	#DIV/0!	0	0	0	0.0799109	0.0559373	0.0131685	7461.42	3471.96	3132.18	1937.16	0.465322	0.419783	0.259624	0.542998	0.444127	0.538047	0.0799109	0.0559373	0.0131685	7461.42	3471.96	3132.18	1937.16	0.465322	0.419783	0.259624	0	0	0				0	0	0	0
1.48_108.0575n	Benzyl alcohol	PDA	108.0575n	0.000897495	6.6774e-05	0.0678292	96528.6	72888.1	61028	84929.2	0.755093	0.632227	0.879834	1.4646	1.4798	0.929772	0.174682	0.063951	0.00541248	189837	169002	165496	157892	0.89025	0.871783	0.831726	1.15822	1.06026	1.32944	0.174682	0.063951	0.00541248	189837	169002	165496	157892	0.89025	0.871783	0.831726	0.804905	0.910071	0.956089				3712.85	4145.21	3584.94	5934.04
1.48_120.0574n	Acetophenone	PDA	120.0574n	0.0010905	3.43397e-05	0.060516	54002.4	41214.6	34293.3	47337.1	0.763198	0.635033	0.876573	1.07329	1.10514	0.716706	0.131737	0.0676065	0.0142982	108778	94948.6	94733.5	92336.3	0.872869	0.870892	0.848855	0.975495	0.804486	0.943942	0.131737	0.0676065	0.0142982	108778	94948.6	94733.5	92336.3	0.872869	0.870892	0.848855	0.646127	0.727748	0.794243				1917.26	1751.57	1575.81	2993.43
1.48_135.0683n	4'-Aminoacetophenone	PDA	135.0683n	0.000326886	8.39915e-06	0.0505841	1.37817e+06	1.00766e+06	847929	1.2048e+06	0.731158	0.615258	0.874204	5.84179	5.74641	3.65855	0.07317	0.0178696	0.00172068	2.76668e+06	2.38073e+06	2.32527e+06	2.22658e+06	0.860497	0.840455	0.804782	5.32736	4.61287	5.52039	0.07317	0.0178696	0.00172068	2.76668e+06	2.38073e+06	2.32527e+06	2.22658e+06	0.860497	0.840455	0.804782	3.2713	3.58776	4.01318				8874.19	19836.7	2138.85	39119.4
1.48_136.0524n	Benzoic acid methyl ester	PDA	136.0524n	0.000489674	3.34668e-05	0.0741267	251982	186920	155478	222055	0.741799	0.617019	0.881236	2.44034	2.44463	1.50182	0.12082	0.0344071	0.00168282	514797	448264	437506	416519	0.87076	0.849862	0.809093	2.15316	1.90884	2.35288	0.12082	0.0344071	0.00168282	514797	448264	437506	416519	0.87076	0.849862	0.809093	1.39309	1.51698	1.64789				2652.36	5105.24	3457.83	8408.35
1.48_242.0187m/z	2-Bromo-N-(2-phenylethyl)acetamide	PDA	242.0187m/z	0.207725	0.156418	0.355563	5945.7	4809.68	4621.29	6755.51	0.808935	0.777249	1.1362	0.276201	0.264318	0.248686	0.501984	0.355918	0.76599	89.5034	29.6193	6.91855	132.967	0.33093	0.0772993	1.4856	0.066505	0.0603162	0.0716122	0.501984	0.355918	0.76599	89.5034	29.6193	6.91855	132.967	0.33093	0.0772993	1.4856	0.328769	0.215415	0.21098				5.55812	6.21097	1.73163	13.3843
1.5_208.0635m/z	3-(N-Morpholino)-2-hydroxypropanesulfonic acid	PDA	208.0635m/z	0.198294	0.248759	0.104278	112883	63679.1	67395.3	46344.7	0.564114	0.597035	0.410554	1.88444	1.61536	2.25374	0.864194	0.479092	0.546617	18154.9	19051.7	22550.7	21227.2	1.04939	1.24213	1.16923	0.342999	0.464452	0.474582	0.864194	0.479092	0.546617	18154.9	19051.7	22550.7	21227.2	1.04939	1.24213	1.16923	0.299216	0.381773	0.513748				0	0	0	0
1.5_248.0315m/z	Pyridoxal phosphate	PDA	248.0315m/z	0.00263484	0.000429862	0.02741	20900.1	14760	11220.5	15596	0.706216	0.536862	0.746216	0.73825	0.76437	0.655412	0.266339	0.308225	0.0223377	100739	75863.6	69544	42976	0.753068	0.690336	0.426606	1.27305	1.20259	1.65686	0.266339	0.308225	0.0223377	100739	75863.6	69544	42976	0.753068	0.690336	0.426606	0.849155	0.923049	1.28856				0	322.474	0	807.533
1.5_347.0624n	Adenosine 5'-monophosphate	PDA	347.0624n	0.103582	0.1535	0.0990734	2637.97	3456.05	3075.14	3730.15	1.31012	1.16572	1.41402	0.248066	0.145849	0.267291	0.537246	0.0677929	0.322616	1.5082e+06	2.08297e+06	2.96055e+06	2.58229e+06	1.3811	1.96297	1.71217	6.14684	7.88631	7.72238	0.537246	0.0677929	0.322616	1.5082e+06	2.08297e+06	2.96055e+06	2.58229e+06	1.3811	1.96297	1.71217	0.221789	0.191858	0.432097				11054.2	5581.05	2877.65	36265.3
1.52_288.2025m/z	Arg-Leu	PDA	288.2025m/z	0.00418077	0.00155683	0.0063064	1618	584.881	286.952	715.284	0.361483	0.177349	0.442078	0.301458	0.282032	0.277209	0.355918	0.474424	0.3636	4831.16	0	19705	81.7812	0	4.07872	0.0169279	0.574472	0.875628	0.38291	0.355918	0.474424	0.3636	4831.16	0	19705	81.7812	0	4.07872	0.0169279	0.10667	0.0672732	0.11506				0	0	0	0
1.52_375.1982m/z	Ala-Glu-Arg	PDA	375.1982m/z	0.452061	0.739415	0.54863	567.688	193.108	371.314	946.596	0.340165	0.654081	1.66746	0.170494	0.157225	0.186701	0.679209	0.562015	0.158455	4381.67	5530.47	6053.13	9266.62	1.26218	1.38147	2.11486	0.297557	0.265221	0.4785	0.679209	0.562015	0.158455	4381.67	5530.47	6053.13	9266.62	1.26218	1.38147	2.11486	0.382466	0.417428	0.640757				0	0	0	0
1.52_379.1043n	S-Lactoylglutathione	PDA	379.1043n	0.481493	0.255636	0.0771344	127910	83881.6	55154.7	15051.5	0.655786	0.431199	0.117673	1.77509	2.11126	2.9588	0.0891943	0.0480513	0.00870447	995261	742950	490115	469376	0.746488	0.492449	0.471612	4.30649	4.83349	5.35681	0.0891943	0.0480513	0.00870447	995261	742950	490115	469376	0.746488	0.492449	0.471612	0.384659	0.0729877	0				0	0	0	1393.14
1.54_178.0861m/z	1H-Indole-4-carboxylic acid, 2,3-dihydro-, methyl ester	PDA	178.0861m/z	0.0244087	0.00148991	0.0574511	7304.23	6008.77	5117.52	6230.6	0.822643	0.700624	0.853013	0.32652	0.361776	0.280941	0.0272239	0.0296448	0.0394548	48345.4	42807.7	39187.5	39688.6	0.885455	0.810575	0.820939	0.656547	0.655207	0.673818	0.0272239	0.0296448	0.0394548	48345.4	42807.7	39187.5	39688.6	0.885455	0.810575	0.820939	0.446712	0.46886	0.685856				2124.48	880.462	455.378	2656.87
1.54_221.0917m/z	4-(2-Oxo-2,3-dihydro-1H-benzimidazol-1-yl)butanoic acid	PDA	221.0917m/z	0.0429292	0.00685948	0.748018	2647.47	1891.17	1802.29	2533.67	0.714333	0.680758	0.957018	0.243346	0.217849	0.120025	0.0187184	0.000164622	0.00658429	139835	91877	67856.7	78888.2	0.657039	0.485263	0.564153	1.96179	1.92648	1.82489	0.0187184	0.000164622	0.00658429	139835	91877	67856.7	78888.2	0.657039	0.485263	0.564153	0.494154	0.425243	0.334096				68.4171	302.134	0	959.823
1.56_160.1331m/z	Methacholine cation	PDA	160.1331m/z	0.534265	0.0959312	0.150433	18652.9	37252.4	2603.81	4970.05	1.99713	0.139592	0.266449	1.25071	0.947331	1.01263	0.335827	0.64386	0.36682	611.99	943.505	697.371	775.142	1.5417	1.13951	1.26659	0.149889	0.0557111	0.0951961	0.335827	0.64386	0.36682	611.99	943.505	697.371	775.142	1.5417	1.13951	1.26659	0.0525103	0.0169053	0.0782837				235.268	46.673	97.7268	250.601
1.56_211.0479n	3-Ethoxy-2-hydroxy-5-nitrobenzaldehyde	PDA	211.0479n	#DIV/0!	#DIV/0!	#DIV/0!	0	0	0	0	#DIV/0!	#DIV/0!	#DIV/0!	0	0	0	0.0733098	0.0835415	0.375601	152125	127969	126532	139647	0.84121	0.831761	0.917978	1.33414	1.06178	0.855676	0.0733098	0.0835415	0.375601	152125	127969	126532	139647	0.84121	0.831761	0.917978	0.0582074	0.0929656	0.0710415				1328.04	1233.38	646.616	2106.54
1.56_213.1231m/z	3-{2-[2-(2-Cyanoethoxy)ethoxy]ethoxy}propanenitrile	PDA	213.1231m/z	0.0234677	0.00177558	0.0854648	8689.5	6376.74	5209.91	6599.89	0.733845	0.599564	0.759525	0.430205	0.449639	0.400399	0.413828	0.771268	0.910899	1090.38	198.818	757.263	948.293	0.182338	0.694496	0.869692	0.249762	0.164836	0.209719	0.413828	0.771268	0.910899	1090.38	198.818	757.263	948.293	0.182338	0.694496	0.869692	0.452944	0.419777	0.724089				69.4771	203.291	0	54.2427
1.56_229.1544m/z	Pro-Leu	PDA	229.1544m/z	0.93824	0.343285	0.093172	2663.85	2704.2	2199.12	3664.93	1.01515	0.825541	1.3758	0.142467	0.141678	0.274205	0.0784142	0.0129445	0.0166024	35252.8	26062.7	21573.1	22049.8	0.739308	0.611955	0.625476	0.808405	0.804371	0.831218	0.0784142	0.0129445	0.0166024	35252.8	26062.7	21573.1	22049.8	0.739308	0.611955	0.625476	0.255184	0.116119	0.166923				0	789.392	0	84.6056
1.56_229.9271m/z	7-Bromo-4H,5H-thieno[3,2-c]pyridin-4-one	PDA	229.9271m/z	0.56458	0.354604	0.180199	54997.9	62761.2	67046.1	70623.5	1.14116	1.21907	1.28411	0.812738	0.775074	1.07175	0.36332	0.325443	0.47774	457.781	914.532	784.863	700.674	1.99775	1.71449	1.53059	0.174293	0.117899	0.10425	0.36332	0.325443	0.47774	457.781	914.532	784.863	700.674	1.99775	1.71449	1.53059	0.613078	0.439061	0.860697				5693.65	16365.4	8873.84	5456.48
1.56_269.1240m/z	Pentostatin	PDA	269.1240m/z	0.196844	0.101522	0.275891	1936.16	1328.28	1263.39	1462.36	0.686041	0.652523	0.755291	0.21006	0.195958	0.188285	0.818287	0.905787	0.575717	611.703	501.916	672.443	967.95	0.820522	1.0993	1.58239	0.129889	0.112967	0.151644	0.818287	0.905787	0.575717	611.703	501.916	672.443	967.95	0.820522	1.0993	1.58239	0.0876655	0.106238	0.178467				0	0	0	0
1.56_276.0710m/z	Flufenacet ethanesulfonic acid	PDA	276.0710m/z	#DIV/0!	#DIV/0!	#DIV/0!	0	0	0	0	#DIV/0!	#DIV/0!	#DIV/0!	0	0	0	0.0291986	0.0385134	0.217969	99491.3	84270.4	79726.2	88873.8	0.847013	0.801338	0.893283	1.09348	0.950865	0.751966	0.0291986	0.0385134	0.217969	99491.3	84270.4	79726.2	88873.8	0.847013	0.801338	0.893283	0.0441724	0.027626	0.0464034				107.804	0	0	348.993
1.56_297.0932m/z	Penicillamine disulfide	PDA	297.0932m/z	0.504824	0.559055	0.452974	932.298	1074.76	1145.38	1106.72	1.15281	1.22855	1.18709	0.106094	0.130206	0.119845	0.204748	0.00110173	0.000307848	11794.4	9960.01	7688.15	6352.84	0.844466	0.651845	0.53863	0.337772	0.456755	0.55821	0.204748	0.00110173	0.000307848	11794.4	9960.01	7688.15	6352.84	0.844466	0.651845	0.53863	0.0980175	0.090886	0.0663995				124.688	0	0	582.311
1.56_321.0690n	Dimethenamid ethanesulfonic acid	PDA	321.0690n	0.0020315	0.000482774	0.000153879	17383.5	9523.28	7065.32	5269.79	0.547834	0.406438	0.303149	0.832549	0.790664	1.05381	0.022237	0.0488898	0.211856	5.72475e+06	4.79682e+06	4.62799e+06	4.96911e+06	0.83791	0.808419	0.868005	8.5467	7.01421	6.29674	0.022237	0.0488898	0.211856	5.72475e+06	4.79682e+06	4.62799e+06	4.96911e+06	0.83791	0.808419	0.868005	0.204254	0.215784	0.435901				10324.2	3178.74	118.72	71505.2
1.56_402.2222n	Leu-Asp-Arg	PDA	402.2222n	0.534919	0.399204	0.891139	126.781	92.6294	82.556	136.232	0.730626	0.65117	1.07455	0.0412756	0.0543756	0.0233719	0.976931	0.336912	0.762464	3113.6	3130.48	14036.7	3390.73	1.00542	4.50817	1.08901	0.122895	0.720578	0.176045	0.976931	0.336912	0.762464	3113.6	3130.48	14036.7	3390.73	1.00542	4.50817	1.08901	0.0489689	0.0273602	0.0523692				0	0	0	0
1.58_241.1543m/z	Ethyl 4-(1-hydroxy-1-methylethyl)-2-propyl-1H-imidazole-5-carboxylate	PDA	241.1543m/z	0.0270382	0.00119199	0.115119	27307.2	22693	20394.1	30809.1	0.831028	0.746839	1.12824	0.613721	0.64558	0.515703	0.00415741	0.00377877	0.00316813	56282.5	38895.4	34887.6	38000.4	0.691074	0.619865	0.675172	1.22528	1.03299	0.986024	0.00415741	0.00377877	0.00316813	56282.5	38895.4	34887.6	38000.4	0.691074	0.619865	0.675172	0.434996	0.360095	0.453989				0	0	0	112.032
1.58_320.0907m/z	3-Hydroxy-3-[2-(4-methoxyphenyl)-2-oxoethyl]-1,3-dihydro-2H-indol-2-one	PDA	320.0907m/z	0.435384	0.0392407	0.0392407	1994.29	1266.81	0	0	0.635218	0	0	0.214993	0.339622	0.400348	0.0102614	0.000135469	0.0545736	51196.4	20389.2	3467.59	16561.3	0.398254	0.0677312	0.323485	1.60473	1.57664	1.30395	0.0102614	0.000135469	0.0545736	51196.4	20389.2	3467.59	16561.3	0.398254	0.0677312	0.323485	0.188738	0.236028	0.390475				0	2315.06	0	376.113
1.6_203.0482m/z	3-Amino-4-hydroxy-N-methylbenzenesulfonamide	PDA	203.0482m/z	0.812793	0.762181	0.46266	201.349	169.554	270.038	95.6395	0.842088	1.34114	0.474993	0.0713784	0.0955096	0.0934447	0.522895	0.624424	0.396283	224122	131328	149957	101699	0.585967	0.669089	0.453768	2.65235	2.20118	1.8761	0.522895	0.624424	0.396283	224122	131328	149957	101699	0.585967	0.669089	0.453768	0.213526	0.056143	0.0842094				0	0	0	1573.33
1.6_248.0463n	5-(Phenylethynyl)-2-benzofuran-1,3-dione	PDA	248.0463n	0.965318	0.845079	0.0924314	4208.79	4347.01	3640.31	753.213	1.03284	0.86493	0.178962	0.347698	0.350902	0.51408	0.526588	0.64026	0.432129	1.04901e+06	612660	709750	505894	0.584034	0.676587	0.482257	5.76213	4.74764	3.89083	0.526588	0.64026	0.432129	1.04901e+06	612660	709750	505894	0.584034	0.676587	0.482257	0.84075	0.39984	0.217827				724.924	634.921	0	5124.5
1.6_386.1553m/z	Pitavastatin	PDA	386.1553m/z	#DIV/0!	#DIV/0!	#DIV/0!	0	0	0	0	#DIV/0!	#DIV/0!	#DIV/0!	0	0	0	#DIV/0!	#DIV/0!	#DIV/0!	0	0	0	0	#DIV/0!	#DIV/0!	#DIV/0!	0	0	0	#DIV/0!	#DIV/0!	#DIV/0!	0	0	0	0	#DIV/0!	#DIV/0!	#DIV/0!	0	0	0				0	0	0	0
1.62_612.1513n	Glutathione, oxidized	PDA	612.1513n	0.773066	0.966808	0.957837	117222	109498	115016	118858	0.934112	0.981182	1.01396	1.05784	1.43649	1.07005	0.0072266	0.00066252	0.0245692	1.09881e+07	3.0353e+06	1.12329e+06	3.19082e+06	0.276236	0.102228	0.290389	25.9615	22.5025	20.4206	0.0072266	0.00066252	0.0245692	1.09881e+07	3.0353e+06	1.12329e+06	3.19082e+06	0.276236	0.102228	0.290389	1.1267	1.31915	1.79293				4965.49	37443.6	323.028	53563.4
1.64_219.1336m/z	Ile-Ser	PDA	219.1336m/z	0.000498517	0.00217929	0.63288	2081.37	1264.98	1207.49	1884.13	0.607767	0.580142	0.905238	0.273578	0.228634	0.142721	0.355918	0.355918	0.57086	234.994	0	0	648.287	0	0	2.75874	0.126699	0.100069	0.17802	0.355918	0.355918	0.57086	234.994	0	0	648.287	0	0	2.75874	0.0808926	0.133224	0.274658				0	0	0	0
1.64_363.0573n	Guanosine 5'-monophosphate	PDA	363.0573n	0.93877	0.797591	0.815454	37.4017	41.8999	55.3014	26.2571	1.12027	1.47858	0.70203	0.047623	0.0364583	0.0393996	0.423049	0.0452794	0.447649	894005	1.27226e+06	1.93936e+06	1.3006e+06	1.4231	2.16929	1.4548	4.73353	6.79942	5.01564	0.423049	0.0452794	0.447649	894005	1.27226e+06	1.93936e+06	1.3006e+06	1.4231	2.16929	1.4548	0.0962988	0.0386905	0.113594				4220.75	2248.6	251.166	18249.9
1.66_232.0264m/z	Acetaminophen sulfate	PDA	232.0264m/z	0.177241	0.169776	0.0502175	8048.97	6277.43	6050.31	4551.95	0.779906	0.751687	0.565532	0.356613	0.341286	0.525106	0.820477	0.502458	0.606528	1043.45	1429.69	3108.98	1858.12	1.37016	2.97953	1.78075	0.237632	0.325113	0.252348	0.820477	0.502458	0.606528	1043.45	1429.69	3108.98	1858.12	1.37016	2.97953	1.78075	0.226123	0.194802	0.177379				78.6318	721.509	0	657.995
1.68_230.1860m/z	tert-Butyl 4-(2-aminoethyl)-1-piperazinecarboxylate	PDA	230.1860m/z	0.143575	0.596915	0.00475826	117.42	491.116	229.184	1409.59	4.18254	1.95182	12.0047	0.1636	0.102648	0.334225	0.342114	0.372869	0.304693	5286.82	1269.17	1487.97	902.676	0.240063	0.281448	0.170741	0.505094	0.425251	0.428317	0.342114	0.372869	0.304693	5286.82	1269.17	1487.97	902.676	0.240063	0.281448	0.170741	2.18847	3.49807	6.08218				94.2351	6631.53	0	463.39
1.68_305.0974m/z	Ac-Asp-Glu	PDA	305.0974m/z	0.00724058	0.00925869	0.002858	4330.38	759.186	815.257	269.632	0.175316	0.188265	0.0622653	0.552892	0.434369	0.597744	0.0642832	0.0541558	0.0256272	261482	214623	203670	202288	0.820794	0.778905	0.773622	1.84632	1.59893	1.74809	0.0642832	0.0541558	0.0256272	261482	214623	203670	202288	0.820794	0.778905	0.773622	0.0967608	0.120095	0.156934				248.482	191.68	0	2124.64
1.68_322.1062m/z	N-(Phenoxyacetyl)phenylalanine	PDA	322.1062m/z	0.284535	0.131105	0.0201891	3656.29	2289.02	1720.14	627.619	0.626051	0.47046	0.171655	0.313592	0.319723	0.500849	0.0327972	0.00701741	0.00212649	92728.4	59571.1	28896.7	31231.7	0.642425	0.311627	0.336809	1.61687	1.77293	1.82657	0.0327972	0.00701741	0.00212649	92728.4	59571.1	28896.7	31231.7	0.642425	0.311627	0.336809	3.73771	4.40435	6.30972				113.256	11344.1	0	827.336
1.7_202.1185m/z	3-Amino-5-morpholinomethyl-2-oxazolidinone	PDA	202.1185m/z	#DIV/0!	#DIV/0!	#DIV/0!	0	0	0	0	#DIV/0!	#DIV/0!	#DIV/0!	0	0	0	0.817898	0.192504	0.327937	304.544	232.765	2288.9	745.228	0.764307	7.51583	2.44703	0.0968431	0.300319	0.15383	0.817898	0.192504	0.327937	304.544	232.765	2288.9	745.228	0.764307	7.51583	2.44703	0	0	0.0420908				0	0	0	0
1.7_327.0793m/z	Ac-Asp-Glu	PDA	327.0793m/z	0.249569	0.249569	0.249569	1040.83	0	0	0	0	0	0	0.264081	0.225127	0.278517	0.50066	0.382135	0.608234	114483	124612	131908	126017	1.08847	1.15221	1.10074	0.844411	0.906345	0.955534	0.50066	0.382135	0.608234	114483	124612	131908	126017	1.08847	1.15221	1.10074	0.0709169	0	0				129.728	291.45	0	1588.76
1.72_117.0546m/z	2-Oxopropyl acetate	PDA	117.0546m/z	0.946379	0.30186	0.417671	12862.7	13277.2	8560.51	9582.62	1.03223	0.665529	0.744993	0.489842	0.513334	0.507612	0.769234	0.977608	0.476439	2822.9	2609.94	2805.57	2383.33	0.92456	0.993861	0.844283	0.15893	0.127429	0.105808	0.769234	0.977608	0.476439	2822.9	2609.94	2805.57	2383.33	0.92456	0.993861	0.844283	0.181693	0.0385629	0.111642				1849.61	1800.09	9031.1	2000.75
1.72_204.1340m/z	Gly-Lys	PDA	204.1340m/z	0.733406	0.612628	0.00222385	2039.55	2227.09	2382.97	5608.77	1.09195	1.16838	2.75001	0.146776	0.171166	0.560722	0.871278	0.151121	0.00347379	18635.2	17615.6	14470.3	10440.2	0.945287	0.776504	0.560238	0.470275	0.40657	0.670348	0.871278	0.151121	0.00347379	18635.2	17615.6	14470.3	10440.2	0.945287	0.776504	0.560238	0.26909	0.208303	0.354775				53.7415	0	0	0
1.72_209.1261m/z	Leu-Glu-Arg	PDA	209.1261m/z	#DIV/0!	#DIV/0!	#DIV/0!	0	0	0	0	#DIV/0!	#DIV/0!	#DIV/0!	0	0	0	0.0965753	0.359041	0.0450731	476.242	224.793	1624.93	183.972	0.472015	3.41198	0.386299	0.132493	0.236961	0.121241	0.0965753	0.359041	0.0450731	476.242	224.793	1624.93	183.972	0.472015	3.41198	0.386299	0	0	0				0	0	0	0
1.72_233.1493m/z	Ile-Thr	PDA	233.1493m/z	0.015484	0.0358325	0.0780581	2653.65	1560.39	1574.47	1843.7	0.588017	0.593324	0.694779	0.302352	0.239421	0.25043	#DIV/0!	#DIV/0!	0.355918	0	0	0	393.99	#DIV/0!	#DIV/0!	#DIV/0!	0	0	0.148404	#DIV/0!	#DIV/0!	0.355918	0	0	0	393.99	#DIV/0!	#DIV/0!	#DIV/0!	0.0862222	0.105189	0.233863				0	0	0	0
1.72_288.2025m/z	Ile-Arg	PDA	288.2025m/z	0.350775	0.112377	0.622487	692.407	504.129	373.957	823.544	0.728082	0.540084	1.18939	0.111268	0.126472	0.10454	0.383679	0.458261	0.396713	34738.6	6741.09	117534	7687.04	0.194052	3.38339	0.221282	1.38749	2.0515	0.928648	0.383679	0.458261	0.396713	34738.6	6741.09	117534	7687.04	0.194052	3.38339	0.221282	0.0782032	0.0446103	0.0956064				0	0	0	0
1.72_326.0562m/z	5-(4-Fluorophenyl)-7-(trifluoromethyl)pyrazolo[1,5-a]pyrimidine-2-carboxylic acid	PDA	326.0562m/z	0.527258	0.606686	0.898462	1482.36	2049.26	2237.18	1407.15	1.38243	1.5092	0.949266	0.215389	0.247527	0.159447	0.0286371	0.000520395	0.233842	16380.8	6200.71	1826.18	8428.1	0.378535	0.111483	0.51451	0.898786	0.865105	0.652281	0.0286371	0.000520395	0.233842	16380.8	6200.71	1826.18	8428.1	0.378535	0.111483	0.51451	0.130382	0.131828	0.169376				122.606	2219.33	0	2338.1
1.72_329.1814m/z	PyroGlu-Ala-Lys	PDA	329.1814m/z	#DIV/0!	#DIV/0!	#DIV/0!	0	0	0	0	#DIV/0!	#DIV/0!	#DIV/0!	0	0	0	0.177439	0.380054	0.121276	5182.01	3223.18	12771.8	2403.43	0.621993	2.46464	0.463802	0.368381	0.610953	0.350209	0.177439	0.380054	0.121276	5182.01	3223.18	12771.8	2403.43	0.621993	2.46464	0.463802	0	0	0				0	0	0	0
1.75_278.1164m/z	Gln-Met	PDA	278.1164m/z	0.847077	0.907792	0.678255	654.478	554.024	715.293	882.624	0.846512	1.09292	1.34859	0.131948	0.154382	0.163161	#DIV/0!	#DIV/0!	#DIV/0!	0	0	0	0	#DIV/0!	#DIV/0!	#DIV/0!	0	0	0	#DIV/0!	#DIV/0!	#DIV/0!	0	0	0	0	#DIV/0!	#DIV/0!	#DIV/0!	0.0778334	0.0892307	0.114227				0	0	0	0
1.76_239.1015n	7,8-Dihydro-L-Biopterin	PDA	239.1015n	0.00382404	0.000895359	0.0684088	12063.8	5702.83	4936.03	8680.52	0.472724	0.409162	0.719553	0.747913	0.659311	0.509674	0.929064	0.979156	0.700633	6355.73	6075.1	6267.04	5137.7	0.955847	0.986046	0.808356	0.289386	0.233165	0.306269	0.929064	0.979156	0.700633	6355.73	6075.1	6267.04	5137.7	0.955847	0.986046	0.808356	0.918777	0.852002	1.36748				0	267.062	0	0
1.76_344.0880m/z	Cinnamyl 3,4-dihydroxy-.alpha.-cyanocinnamate	PDA	344.0880m/z	#DIV/0!	#DIV/0!	#DIV/0!	0	0	0	0	#DIV/0!	#DIV/0!	#DIV/0!	0	0	0	0.768343	0.0524183	0.0249762	6628.74	5909.5	859.027	0	0.891496	0.129591	0	0.300827	0.507315	0.559172	0.768343	0.0524183	0.0249762	6628.74	5909.5	859.027	0	0.891496	0.129591	0	0.378108	0.543802	0.778241				0	0	0	0
1.78_232.0264m/z	Acetaminophen sulfate	PDA	232.0264m/z	0.343449	0.457605	0.146972	9051.29	7724.63	7910.57	6814.66	0.853429	0.873972	0.752895	0.285077	0.284935	0.409368	0.536753	0.632864	0.673453	6079.83	9139.22	8777.86	8001.11	1.5032	1.44377	1.31601	0.475928	0.399672	0.406329	0.536753	0.632864	0.673453	6079.83	9139.22	8777.86	8001.11	1.5032	1.44377	1.31601	0.146767	0.211815	0.266997				98.0867	787.116	0	840.64
1.82_208.0636m/z	3-(N-Morpholino)-2-hydroxypropanesulfonic acid	PDA	208.0636m/z	0.15345	0.140772	0.0345858	10720.4	6785.38	6128.01	4122.8	0.632939	0.571619	0.384574	0.527188	0.475931	0.730447	0.696718	0.626741	0.598134	663.047	1043.32	901.011	898.697	1.57353	1.35889	1.3554	0.168638	0.126905	0.122188	0.696718	0.626741	0.598134	663.047	1043.32	901.011	898.697	1.57353	1.35889	1.3554	0.0816955	0.0158476	0.0625378				0	0	0	0
1.84_175.0843n	4,4-Dimethyl-L-glutamic acid	PDA	175.0843n	0.835783	0.524848	0.485743	1451.38	1420.46	1338.53	1585.11	0.978698	0.922249	1.09214	0.0416067	0.0933242	0.105231	0.260966	0.64522	0.227344	27646.6	24225.5	26090.6	24481.4	0.876256	0.94372	0.885512	0.46114	0.33669	0.325148	0.260966	0.64522	0.227344	27646.6	24225.5	26090.6	24481.4	0.876256	0.94372	0.885512	0.138296	0.180918	0.199118				2685.65	1611.46	1556.9	2881.25
1.84_198.0735m/z	N-Carboxyethyl-.gamma.-aminobutyric acid	PDA	198.0735m/z	0.321069	0.465511	0.458726	7.16302	1.4792	3.00315	2.79089	0.206506	0.419258	0.389625	0.0201956	0.015757	0.0188167	0.378116	0.711908	0.975077	14041.5	12537.8	13256.5	13980.8	0.892911	0.944094	0.995681	0.271779	0.226624	0.261462	0.378116	0.711908	0.975077	14041.5	12537.8	13256.5	13980.8	0.892911	0.944094	0.995681	0.0262647	0.00807987	0				6.00466	0	3.74309	66.0641
1.84_259.0920m/z	5-Methyluridine	PDA	259.0920m/z	0.0482014	0.0631528	0.0190264	323.672	159.491	140.657	79.0709	0.492754	0.434567	0.244293	0.113994	0.10029	0.142262	0.562509	0.244728	0.747099	4544.21	5055.2	5831.86	4970.21	1.11245	1.28336	1.09375	0.192514	0.231003	0.14347	0.562509	0.244728	0.747099	4544.21	5055.2	5831.86	4970.21	1.11245	1.28336	1.09375	0.0593231	0.0318411	0.0896029				0	84.5034	0	76.1677
1.87_160.1331m/z	DL-2-Aminocaprylic acid	PDA	160.1331m/z	0.535441	0.112664	0.241708	5152.84	9127.73	1391.8	2412.21	1.7714	0.270104	0.468133	0.578697	0.464095	0.451526	0.482414	0.392751	0.216954	986.035	1158.4	1896.43	1409.28	1.17481	1.92329	1.42924	0.10165	0.189775	0.114158	0.482414	0.392751	0.216954	986.035	1158.4	1896.43	1409.28	1.17481	1.92329	1.42924	0.0750576	0.028427	0.0812523				102.021	121.204	123.084	528.357
1.89_203.0522m/z	D-Psicose	PDA	203.0522m/z	0.621869	0.507617	0.103969	15072.8	14369.5	13893.8	18902.3	0.953341	0.921784	1.25407	0.256706	0.252321	0.52732	0.562068	0.366188	0.197634	64100.5	58681.6	57098.9	52477.8	0.915463	0.890771	0.81868	0.64772	0.571229	0.698903	0.562068	0.366188	0.197634	64100.5	58681.6	57098.9	52477.8	0.915463	0.890771	0.81868	0.63971	0.588527	0.684257				7840.9	4191.81	10345.2	15362.1
1.89_229.1544m/z	Pro-Leu	PDA	229.1544m/z	0.00750023	0.000900994	0.0369696	3113.46	2051.45	2090.07	3571.35	0.658896	0.671303	1.14707	0.301422	0.249342	0.192123	0.0501475	0.0332873	0.00560839	21976.4	16509.6	15129.5	13649.6	0.751241	0.688443	0.621105	0.639685	0.552868	0.676254	0.0501475	0.0332873	0.00560839	21976.4	16509.6	15129.5	13649.6	0.751241	0.688443	0.621105	0.227452	0.169318	0.183317				0	292.132	0	0
1.89_366.1327m/z	Naloxone N-oxide	PDA	366.1327m/z	#DIV/0!	#DIV/0!	#DIV/0!	0	0	0	0	#DIV/0!	#DIV/0!	#DIV/0!	0	0	0	0.186045	0.0638727	0.0197707	14687.5	12509.9	7652.1	8410.28	0.851737	0.520994	0.572615	0.388508	0.568593	0.576844	0.186045	0.0638727	0.0197707	14687.5	12509.9	7652.1	8410.28	0.851737	0.520994	0.572615	0.0482338	0	0				0	0	0	0
1.91_201.0327m/z	4-Oxo-4-((2E)-1,3-thiazol-2(3H)-ylideneamino)butanoic acid	PDA	201.0327m/z	0.374803	0.193751	0.640691	5.97254	23.1228	37.6584	10.1257	3.87152	6.30526	1.69538	0.0294645	0.0386803	0.0198917	0.62517	0.36821	0.95279	10973.2	6149.17	2252.92	11819.5	0.560383	0.205312	1.07713	0.640952	0.61788	0.678493	0.62517	0.36821	0.95279	10973.2	6149.17	2252.92	11819.5	0.560383	0.205312	1.07713	0.494263	0.384307	0.591717				936.353	965.636	351.365	707.127
1.91_215.1389m/z	Pro-Val	PDA	215.1389m/z	4.19609e-05	1.22731e-05	0.00432046	2862.01	1717.74	1382.33	1810.02	0.600186	0.482993	0.632428	0.327144	0.303781	0.30241	0.606434	0.331017	0.798138	4300.98	2448.22	970.625	3274.44	0.569223	0.225675	0.761323	0.388569	0.374575	0.325127	0.606434	0.331017	0.798138	4300.98	2448.22	970.625	3274.44	0.569223	0.225675	0.761323	0.21323	0.241463	0.334136				0	65.5515	0	0
1.91_311.1232m/z	Glu-Tyr	PDA	311.1232m/z	0.937763	0.453629	0.267344	248.749	226.767	75.0255	0	0.911629	0.301611	0	0.103755	0.111245	0.136218	0.835503	0.110251	0.945121	12896.8	12504.4	18064	12743.7	0.969572	1.40065	0.988126	0.258531	0.484146	0.217558	0.835503	0.110251	0.945121	12896.8	12504.4	18064	12743.7	0.969572	1.40065	0.988126	0.0351065	0	0.0499476				0	0	0	0
1.94_103.0389m/z	Succinic semialdehyde	PDA	103.0389m/z	0.860241	0.575832	0.617763	46250.9	43809.8	39473.8	40255.8	0.947221	0.85347	0.87038	0.741099	0.730327	0.770377	0.976515	0.720776	0.293235	46229.9	46004.1	48917.1	39903.6	0.995114	1.05813	0.863156	0.49438	0.468588	0.573563	0.976515	0.720776	0.293235	46229.9	46004.1	48917.1	39903.6	0.995114	1.05813	0.863156	0.51821	0.571239	0.672455				10212.2	7304.5	41887.2	11492.1
1.94_219.0740n	O-Succinyl-L-homoserine	PDA	219.0740n	0.156193	0.156193	0.926748	44.6338	0	0	41.078	0	0	0.920333	0.057037	0.0477588	0.0404511	0.530438	0.263728	0.228289	86819.4	82648.7	76819.4	79390	0.951961	0.884818	0.914427	0.560624	0.678714	0.584385	0.530438	0.263728	0.228289	86819.4	82648.7	76819.4	79390	0.951961	0.884818	0.914427	0.097107	0.0644249	0.0649277				0	0	0	840.639
1.94_242.0631m/z	1-(2,4-Difluorophenyl)-5-oxo-3-pyrrolidinecarboxylic acid	PDA	242.0631m/z	#DIV/0!	#DIV/0!	#DIV/0!	0	0	0	0	#DIV/0!	#DIV/0!	#DIV/0!	0	0	0	0.160488	0.139964	0.160636	68257.2	61609.3	56247.3	61666.9	0.902606	0.82405	0.903449	0.679878	0.737824	0.538975	0.160488	0.139964	0.160636	68257.2	61609.3	56247.3	61666.9	0.902606	0.82405	0.903449	0	0	0				0	0	0	451.804
1.96_229.9271m/z	7-Bromo-4H,5H-thieno[3,2-c]pyridin-4-one	PDA	229.9271m/z	0.817878	0.409719	0.148236	54550	57834.6	66781.7	76581.9	1.06021	1.22423	1.40389	0.738006	0.789647	1.26295	0.578012	0.771711	0.732446	3986.16	4484.95	3820.12	4208.21	1.12513	0.958346	1.05571	0.197438	0.132776	0.146858	0.578012	0.771711	0.732446	3986.16	4484.95	3820.12	4208.21	1.12513	0.958346	1.05571	0.759035	0.659614	0.599563				4311.44	12398.5	7896.24	4266.1
1.99_176.1280m/z	Statine	PDA	176.1280m/z	0.65184	0.172328	0.354371	34048.1	52479.4	7208.39	14687.7	1.54133	0.211712	0.43138	1.36881	1.25668	1.22117	0.085345	0.00748739	0.00481832	5042.11	3647.6	3042.78	2871.77	0.723428	0.603473	0.569558	0.319335	0.314174	0.344822	0.085345	0.00748739	0.00481832	5042.11	3647.6	3042.78	2871.77	0.723428	0.603473	0.569558	0.0377207	0.0487224	0.0437071				0	0	0	0
1.99_191.0792n	{[(tert-Butoxycarbonyl)amino]oxy}acetic acid	PDA	191.0792n	0.316135	0.0472456	0.0365311	1981.55	1778.29	1383.9	1346.17	0.897425	0.698393	0.67935	0.11501	0.178685	0.22631	0.173598	0.0359128	0.0214175	260855	229014	188694	196609	0.877937	0.723367	0.75371	1.48965	1.8163	1.85533	0.173598	0.0359128	0.0214175	260855	229014	188694	196609	0.877937	0.723367	0.75371	0.131705	0.175003	0.259615				239.43	0	0	1885.82
1.99_233.1493m/z	Ile-Thr	PDA	233.1493m/z	1.01009e-05	2.74188e-06	0.0139113	6037.32	3057.29	2830.42	4193.99	0.506398	0.46882	0.694677	0.530105	0.447619	0.392179	0.766618	0.355918	0.371945	44.5651	62.3624	0	1284.06	1.39936	0	28.8131	0.0449988	0.0405541	0.264752	0.766618	0.355918	0.371945	44.5651	62.3624	0	1284.06	1.39936	0	28.8131	0.155454	0.161698	0.269536				0	0	0	0
1.99_238.0931m/z	6-Biopterin	PDA	238.0931m/z	0.0323677	0.00357716	0.250353	2124.58	1494.02	1197.79	2451.84	0.703204	0.563775	1.15403	0.225984	0.234091	0.154207	0.00137918	0.00990547	0.000533093	13599.9	8781.27	9214.6	7310.29	0.645685	0.677549	0.537525	0.652396	0.463588	0.596785	0.00137918	0.00990547	0.000533093	13599.9	8781.27	9214.6	7310.29	0.645685	0.677549	0.537525	0.424601	0.463981	0.202526				0	225.148	0	95.6698
1.99_238.1070m/z	2-((3aR,4S,7R,7aS)-1,3-Dioxohexahydro-1H-4,7-methanoisoindol-2(3H)-yl)propanoic acid	PDA	238.1070m/z	0.514192	0.237351	0.920097	1138.72	1672.48	746.403	1172.56	1.46874	0.655478	1.02972	0.208943	0.144306	0.11861	0.19949	0.529792	0.486926	202.079	383.951	266.211	274.231	1.9	1.31736	1.35705	0.111951	0.0552928	0.0632302	0.19949	0.529792	0.486926	202.079	383.951	266.211	274.231	1.9	1.31736	1.35705	0.183063	0.245312	0.334217				0	0	0	0
1.99_246.1444m/z	Gly-Gly-Leu	PDA	246.1444m/z	#DIV/0!	#DIV/0!	#DIV/0!	0	0	0	0	#DIV/0!	#DIV/0!	#DIV/0!	0	0	0	0.9333	0.175613	0.523867	482.728	468.545	2243.4	663.802	0.970619	4.64734	1.3751	0.0693038	0.281838	0.107027	0.9333	0.175613	0.523867	482.728	468.545	2243.4	663.802	0.970619	4.64734	1.3751	0	0	0				0	0	0	0
1.99_249.1343m/z	8-Cyclopentyl-1,3-dimethylxanthine	PDA	249.1343m/z	0.380676	0.17542	0.202405	23450.3	19689.4	19382.4	26155.8	0.839621	0.826528	1.11537	0.52242	0.475054	0.434821	#DIV/0!	0.355918	0.355918	0	0	39.7526	437.015	#DIV/0!	#DIV/0!	#DIV/0!	0	0.0436018	0.156297	#DIV/0!	0.355918	0.355918	0	0	39.7526	437.015	#DIV/0!	#DIV/0!	#DIV/0!	0.269476	0.30333	0.475057				0	0	0	0
1_169.0605m/z	4-Hydroxy-6-methyl-2-oxo-1,2-dihydropyridine-3-carboxamide	PDA	169.0605m/z	0.355918	0.853511	0.46559	0.257225	0	0.339295	1.25576	0	1.31906	4.88195	0.16374	0.125524	0.155012	0.443176	0.411263	0.432625	3526.53	713.384	551.267	686.873	0.20229	0.15632	0.194773	0.0420437	0.129606	0.201913	0.443176	0.411263	0.432625	3526.53	713.384	551.267	686.873	0.20229	0.15632	0.194773	0.147996	0.0659977	0.0197228				82.3306	110.018	168.326	140.557
1_178.0861m/z	1H-Indole-4-carboxylic acid, 2,3-dihydro-, methyl ester	PDA	178.0861m/z	0.171138	0.0168806	0.332907	46045.5	37376.5	31350.9	39710.5	0.81173	0.680867	0.862419	1.03699	1.2771	1.09428	0.209839	0.942024	0.42546	119220	107329	119916	111319	0.90026	1.00583	0.933724	1.20242	1.07999	1.19869	0.209839	0.942024	0.42546	119220	107329	119916	111319	0.90026	1.00583	0.933724	1.24077	1.31474	1.33126				2543.82	1937.23	775.968	4935.81
1_251.0692m/z	Glu-Cys	PDA	251.0692m/z	0.848046	0.335847	0.11481	1075.09	953.36	501.129	172.358	0.886773	0.466128	0.16032	1.75425	1.6242	1.86839	0.631575	0.411907	0.6299	173822	134703	286677	214355	0.774947	1.64925	1.23319	1.27162	2.41841	1.38015	0.631575	0.411907	0.6299	173822	134703	286677	214355	0.774947	1.64925	1.23319	1.80449	1.81799	1.18867				370.382	2061.07	0	2822.07
1_313.0518m/z	3-Deoxy-D-glycero-D-galacto-2-nonulosonic acid	PDA	313.0518m/z	#DIV/0!	#DIV/0!	#DIV/0!	0	0	0	0	#DIV/0!	#DIV/0!	#DIV/0!	0.121665	1.76	0	#DIV/0!	0.355918	0.355918	0	0	54227.8	232.009	#DIV/0!	#DIV/0!	#DIV/0!	0	0	0	#DIV/0!	0.355918	0.355918	0	0	54227.8	232.009	#DIV/0!	#DIV/0!	#DIV/0!	0	0	0				0	0	0	0
1_405.1975m/z	Glu-Glu-Lys	PDA	405.1975m/z	#DIV/0!	#DIV/0!	#DIV/0!	0	0	0	0	#DIV/0!	#DIV/0!	#DIV/0!	0.441534	0.366063	0.447304	0.263075	0.498533	0.2854	7793.92	10015.9	6404.78	5753.75	1.28509	0.821766	0.738236	0.436745	0.29858	0.37215	0.263075	0.498533	0.2854	7793.92	10015.9	6404.78	5753.75	1.28509	0.821766	0.738236	0.331784	0.313592	0.395679				0	0	0	0
1_469.1363n	Bucladesine	PDA	469.1363n	0.126353	0.0349696	0.093765	131185	62403.7	37582.6	40336.7	0.475694	0.286486	0.30748	2.25064	2.28626	2.63877	#DIV/0!	#DIV/0!	0.355918	0	0	0	131.433	#DIV/0!	#DIV/0!	#DIV/0!	0	0	0.0857147	#DIV/0!	#DIV/0!	0.355918	0	0	0	131.433	#DIV/0!	#DIV/0!	#DIV/0!	5.98851	1.03195	4.05076				0	0	0	0
10.07_235.0938m/z	(2R,3R)-(-)-2-Benzyloxy-1,3,4-butanetriol	PDA	235.0938m/z	0.418288	0.292981	0.530259	5809.39	8595.14	4731.98	5039.98	1.47953	0.814541	0.867558	0.459563	0.261657	0.259053	0.589958	0.708279	0.21081	2469.83	2316.68	2605.94	2158.24	0.937993	1.05511	0.873842	0.108753	0.107179	0.116354	0.589958	0.708279	0.21081	2469.83	2316.68	2605.94	2158.24	0.937993	1.05511	0.873842	0.122865	0.218159	0.381562				1785.76	4944.34	3681.21	2419.19
10.07_262.1136n	N-(Cyclohexylcarbamothioyl)benzamide	PDA	262.1136n	0.368266	0.712795	0.693944	199.328	321.482	226.964	230.469	1.61283	1.13865	1.15623	0.0949268	0.0561425	0.0606881	0.0668361	0.284733	0.425492	17966.6	10738.5	12347.9	12854.1	0.59769	0.687268	0.715444	0.736465	0.489044	0.561882	0.0668361	0.284733	0.425492	17966.6	10738.5	12347.9	12854.1	0.59769	0.687268	0.715444	0.110207	0.0909804	0.127421				108.691	89.7342	125.007	118.068
10.07_273.0905m/z	6,7-Dimethoxy-1,2,3,4-tetrahydroisoquinoline-2-sulfonamide	PDA	273.0905m/z	0.46566	0.0943961	0.938527	7675.36	6230.72	5301.89	7599.91	0.811782	0.690768	0.99017	0.329301	0.329002	0.203836	0.804577	0.101961	0.13301	12128.4	11701.1	6599.86	9143.45	0.964769	0.544166	0.753887	0.24962	0.49413	0.357205	0.804577	0.101961	0.13301	12128.4	11701.1	6599.86	9143.45	0.964769	0.544166	0.753887	0.151389	0.0460364	0.150632				0	0	124.247	0
10.07_277.1407m/z	L-Saccharopine	PDA	277.1407m/z	0.784293	0.320807	0.935227	15754.2	15326.6	14891.4	15689.2	0.972857	0.945232	0.99587	0.251529	0.220066	0.183346	0.590104	0.179609	0.637849	9026.65	8431.19	7928.24	8652.36	0.934033	0.878314	0.958535	0.195099	0.220205	0.154699	0.590104	0.179609	0.637849	9026.65	8431.19	7928.24	8652.36	0.934033	0.878314	0.958535	0.192335	0.125922	0.207173				6985.05	9471.34	12900.2	7502.3
10.07_331.2086m/z	Val-Gly-Arg	PDA	331.2086m/z	0.698018	0.121358	0.385735	96363.3	128359	38803.5	59789.5	1.33203	0.402679	0.620459	1.90775	1.83027	1.6928	0.240074	0.165607	0.427917	42061.8	31933	30104.2	35376	0.759193	0.715714	0.84105	0.823134	0.73508	0.581348	0.240074	0.165607	0.427917	42061.8	31933	30104.2	35376	0.759193	0.715714	0.84105	0.493579	0.362378	0.328835				8923.08	13169.5	13713.8	9546.58
10.1_150.0371m/z	N-Methylbenzothiazolium cation	PDA	150.0371m/z	0.727027	0.284359	0.591177	489.414	330.292	24.489	241.366	0.674873	0.0500373	0.493173	0.135817	0.134464	0.153285	#DIV/0!	#DIV/0!	#DIV/0!	0	0	0	0	#DIV/0!	#DIV/0!	#DIV/0!	0	0	0	#DIV/0!	#DIV/0!	#DIV/0!	0	0	0	0	#DIV/0!	#DIV/0!	#DIV/0!	0.0278322	0	0				0	0	0	0
10.1_182.0091m/z	2-Methyl-4-(thiophen-2-yl)-1,3-thiazole	PDA	182.0091m/z	0.649699	0.217963	0.534038	10378.9	16862.6	2610.58	5653.84	1.62469	0.251527	0.544742	0.811171	0.681773	0.652693	0.504696	0.355918	0.355918	18.4155	69.2461	0	0	3.76021	0	0	0.061445	0.0260693	0.0325492	0.504696	0.355918	0.355918	18.4155	69.2461	0	0	3.76021	0	0	0	0	0				0	0	0	0
10.1_282.1672m/z	2-Hydrazinyl-4,6-di(morpholin-4-yl)-1,3,5-triazine	PDA	282.1672m/z	0.212791	0.12147	0.145924	899.908	426.426	291.361	353.782	0.473855	0.323768	0.393131	0.183682	0.163468	0.202523	0.429159	0.693104	0.783547	172.29	104.964	128.162	147.02	0.60923	0.743875	0.85333	0.0643446	0.0596425	0.0465552	0.429159	0.693104	0.783547	172.29	104.964	128.162	147.02	0.60923	0.743875	0.85333	0.0847906	0.0863778	0.0841247				89.5487	152.42	141.794	0
10.1_309.2268m/z	Pentapropylene glycol	PDA	309.2268m/z	0.656703	0.145398	0.456983	6279.03	9140.6	2044.2	3820.96	1.45573	0.32556	0.608527	0.542854	0.497434	0.450884	0.596931	0.378791	0.564607	2935.87	2536.29	2315.38	2476.14	0.863896	0.788652	0.843411	0.181895	0.174374	0.153565	0.596931	0.378791	0.564607	2935.87	2536.29	2315.38	2476.14	0.863896	0.788652	0.843411	0.135604	0.146342	0.105983				0	342.603	326.981	386.297
10.12_334.2734m/z	Antibiotic JM 971B	PDA	334.2734m/z	0.128652	0.000388725	0.189633	11531.4	9423.23	7064.47	19169.3	0.817181	0.61263	1.66235	0.38521	0.522426	0.748442	0.311666	0.494187	0.320483	229143	178367	187840	176512	0.778409	0.819752	0.770316	1.85894	1.51978	1.66417	0.311666	0.494187	0.320483	229143	178367	187840	176512	0.778409	0.819752	0.770316	0.195171	0.192924	0.17344				222.146	0	0	0
10.15_187.1029n	Molinate	PDA	187.1029n	0.581916	0.212137	0.470519	1809.79	3510.45	378.822	885.336	1.9397	0.209318	0.489193	0.390779	0.291546	0.278345	0.793636	0.179836	0.625109	2679.01	2465.27	1326.68	2194.05	0.920217	0.495212	0.818976	0.17194	0.247727	0.187516	0.793636	0.179836	0.625109	2679.01	2465.27	1326.68	2194.05	0.920217	0.495212	0.818976	0.077378	0.0484238	0.092597				0	0	0	0
10.18_219.0991m/z	Phenol, 4-[2-(3,5-diamino-1H-pyrazol-4-yl)diazenyl]-	PDA	219.0991m/z	0.468494	0.553896	0.597325	6736.12	10524.5	5784.05	5862.7	1.56241	0.858662	0.870339	0.545857	0.285153	0.294615	0.772014	0.585739	0.667088	1633.03	1718.69	1429.8	1457.39	1.05245	0.87555	0.892442	0.0994417	0.0954068	0.106817	0.772014	0.585739	0.667088	1633.03	1718.69	1429.8	1457.39	1.05245	0.87555	0.892442	0.0988234	0.0957727	0.103604				2484.99	4199.77	4474.42	2976.55
10.18_231.0624m/z	4-[3-(Trifluoromethyl)phenoxy]butanoic acid	PDA	231.0624m/z	0.685108	0.34005	0.199014	636.299	751.049	473.626	429.843	1.18034	0.744345	0.675537	0.109047	0.0999175	0.122126	0.330433	0.11576	0.932282	1582.41	1228.22	2781.84	1638.05	0.776172	1.75798	1.03516	0.142206	0.232155	0.139354	0.330433	0.11576	0.932282	1582.41	1228.22	2781.84	1638.05	0.776172	1.75798	1.03516	0.0888025	0.0120615	0.160878				243.158	268.583	561.166	303.234
10.2_233.0782m/z	Benzeneethanamine, 2,5-dimethoxy-4-(trifluoromethyl)-	PDA	233.0782m/z	0.758308	0.639462	0.693288	4035.05	4628.29	3255.27	3405.27	1.14702	0.806747	0.843921	0.284931	0.270994	0.275925	0.816607	0.40781	0.568618	1030.64	1079.83	1276.7	878.489	1.04773	1.23875	0.852376	0.0847922	0.111842	0.102223	0.816607	0.40781	0.568618	1030.64	1079.83	1276.7	878.489	1.04773	1.23875	0.852376	0.0944443	0.0763904	0.0944413				1434.78	2265.87	2097.99	1842.35
10.2_247.0938m/z	2-Aminoadenosine	PDA	247.0938m/z	0.88542	0.523668	0.654406	450.431	487.751	567.624	523.094	1.08285	1.26018	1.16132	0.0999118	0.0949555	0.0842688	0.46306	0.805544	0.835772	446.756	299.358	512.92	406.247	0.67007	1.1481	0.909327	0.102074	0.0839561	0.0830532	0.46306	0.805544	0.835772	446.756	299.358	512.92	406.247	0.67007	1.1481	0.909327	0.114403	0.197623	0.45309				0	2038.26	357.296	217.514
10.23_255.1135m/z	N-Naphthalen-2-yl-5-oxoprolinamide	PDA	255.1135m/z	0.671246	0.163958	0.405436	978.016	1630.84	121.794	407.068	1.66749	0.124532	0.416218	0.263545	0.224993	0.212782	0.638994	0.334283	0.770135	597.592	448.913	241.287	494.763	0.751204	0.403765	0.827928	0.113798	0.128083	0.111637	0.638994	0.334283	0.770135	597.592	448.913	241.287	494.763	0.751204	0.403765	0.827928	0	0.0290896	0.0801146				0	0	0	0
10.26_163.0997n	N-Methyl-N-(2-methylphenyl)acetamide	PDA	163.0997n	0.565437	0.367963	0.36319	7280.66	12705.2	2927.99	3205.17	1.74506	0.40216	0.44023	0.6893	0.512072	0.557553	0.93575	0.389267	0.809192	740.704	719.856	473.7	676.004	0.971854	0.639527	0.912651	0.0930213	0.11138	0.075175	0.93575	0.389267	0.809192	740.704	719.856	473.7	676.004	0.971854	0.639527	0.912651	0.0787534	0.087616	0.0794893				52.0421	136.727	45.8324	55.0332
10.26_189.1186n	S-Ethyl dipropylthiocarbamate	PDA	189.1186n	0.365807	0.981758	0.788026	1802.64	4256.32	1833.21	1479.87	2.36115	1.01696	0.820943	0.423687	0.239696	0.233807	0.452404	0.916571	0.292976	611.618	451.855	663.284	324.15	0.738786	1.08448	0.529988	0.0868691	0.106676	0.118871	0.452404	0.916571	0.292976	611.618	451.855	663.284	324.15	0.738786	1.08448	0.529988	0.302569	0.405607	0.271972				0	72.8136	0	0
10.28_321.1668m/z	Pentanoic acid, 3-methyl-, 5-hydroxy-3-(hydroxymethyl)-6-(1-methylethyl)-2-oxo-3-cyclohexen-1-yl ester	PDA	321.1668m/z	0.526943	0.143248	0.641566	2894.41	2650.36	3539.98	2627.55	0.915684	1.22304	0.907803	0.132477	0.183147	0.169981	0.749067	0.559711	0.876859	2167.06	2106.62	2325.5	2113.94	0.972111	1.07311	0.975486	0.0791767	0.0905662	0.0617899	0.749067	0.559711	0.876859	2167.06	2106.62	2325.5	2113.94	0.972111	1.07311	0.975486	0.135762	0.149714	0.202836				1161.2	2137.14	2784.76	1444.86
10.31_315.1774m/z	n-Octyl .beta.-D-glucopyranoside	PDA	315.1774m/z	0.770715	0.113992	0.39309	15116.3	18140.2	7694.17	10665.9	1.20005	0.508999	0.705589	0.658943	0.656582	0.591648	0.909474	0.445124	0.880128	7167.78	6948.9	5796.52	7417.05	0.969464	0.808692	1.03478	0.252245	0.258845	0.24307	0.909474	0.445124	0.880128	7167.78	6948.9	5796.52	7417.05	0.969464	0.808692	1.03478	0.245988	0.235659	0.257321				1924.85	2262.78	4217.11	2444.58
10.31_379.1635m/z	1-{3-[(2-Oxo-1-azepanyl)carbonyl]benzoyl}-2-azepanone	PDA	379.1635m/z	0.737762	0.111596	0.341483	3459.79	4923.44	433.326	1380.11	1.42305	0.125246	0.398901	0.43237	0.420397	0.398943	#DIV/0!	#DIV/0!	#DIV/0!	0	0	0	0	#DIV/0!	#DIV/0!	#DIV/0!	0	0	0	#DIV/0!	#DIV/0!	#DIV/0!	0	0	0	0	#DIV/0!	#DIV/0!	#DIV/0!	0.00085723	0	0				0	0	0	0
10.31_601.1889m/z	.beta.-D-Glucopyranoside, 4-[(1R,3aR,4S,6aS)-6a-(acetyloxy)tetrahydro-4-(4-hydroxy-3-methoxyphenyl)-1H,3H-furo[3,4-c]furan-1-yl]-2-methoxyphenyl	PDA	601.1889m/z	0.604468	0.864183	0.895292	2823.7	2318.07	2728.3	2890.03	0.820933	0.966211	1.02349	0.199842	0.0868308	0.144733	0.764165	0.00281304	0.0188801	825.814	869.419	1430.41	1466.49	1.0528	1.73212	1.77581	0.0684099	0.174453	0.179356	0.764165	0.00281304	0.0188801	825.814	869.419	1430.41	1466.49	1.0528	1.73212	1.77581	0.135583	0.140091	0.157012				1309.64	1445.27	4322.8	1403.5
10.34_213.0820n	N-(tert-Butyl)benzenesulfonamide	PDA	213.0820n	0.0366183	0.0198648	0.239741	71932.6	83755.8	87414.2	80748.7	1.16436	1.21522	1.12256	0.965072	0.931681	0.809545	0.509762	0.353628	0.608011	93132.5	83715.8	79044.8	85382.9	0.89889	0.848735	0.91679	0.817792	0.797468	0.48876	0.509762	0.353628	0.608011	93132.5	83715.8	79044.8	85382.9	0.89889	0.848735	0.91679	0.650958	0.276826	0.672842				66507.9	82953.2	76475.1	68505
10.34_242.0819m/z	N-Benzoyl-2-hydroxybenzamide	PDA	242.0819m/z	0.505048	0.210973	0.219623	7010.52	14749.4	1958.16	2303.32	2.1039	0.279318	0.328552	0.793724	0.547781	0.591688	0.355918	0.355918	0.355918	44.2321	0	0	0	0	0	0	0.0518236	0.0455108	0.0430164	0.355918	0.355918	0.355918	44.2321	0	0	0	0	0	0	0.065518	0.0455004	0.0484038				0	189.628	110.999	0
10.34_276.1203m/z	Gln-Glu	PDA	276.1203m/z	0.650441	0.144696	0.247543	3673.21	5892.84	669.644	1211.88	1.60428	0.182305	0.329923	0.474832	0.419651	0.428514	0.134279	0.134279	0.134279	97.3542	0	0	0	0	0	0	0.0831771	0.0662329	0.0658439	0.134279	0.134279	0.134279	97.3542	0	0	0	0	0	0	0.0391324	0.018424	0.0428789				0	0	0	0
10.34_292.9843m/z	5-[(4-Methoxybenzyl)thio]-1,3,4-thiadiazole-2-thiol	PDA	292.9843m/z	0.605848	0.327736	0.277234	2005.35	3438.81	743.567	713.611	1.71482	0.370793	0.355854	0.365787	0.285275	0.311089	#DIV/0!	0.163146	0.0291849	0	0	31.8003	42.5774	#DIV/0!	#DIV/0!	#DIV/0!	0	0.0377897	0.0470246	#DIV/0!	0.163146	0.0291849	0	0	31.8003	42.5774	#DIV/0!	#DIV/0!	#DIV/0!	0	0	0				0	0	0	0
10.36_343.1081m/z	N-(5-Amino-9,10-dioxo-9,10-dihydro-1-anthracenyl)benzamide	PDA	343.1081m/z	0.610752	0.410597	0.211469	103.013	168.297	39.7212	274.116	1.63375	0.385594	2.66098	0.0721134	0.0533731	0.103832	0.283693	0.350206	0.419949	438.466	49.7791	94.3282	3365.09	0.11353	0.215132	7.67467	0.162096	0.121402	0.420859	0.283693	0.350206	0.419949	438.466	49.7791	94.3282	3365.09	0.11353	0.215132	7.67467	0.0926981	0.097503	0.107724				0	0	0	0
10.39_221.0741m/z	3-Propyl-2-sulfanyl-4(3H)-quinazolinone	PDA	221.0741m/z	0.502939	0.160963	0.431397	1679.75	3036.28	822.292	1064.18	1.80758	0.489533	0.633537	0.331605	0.223701	0.223203	0.957389	0.608696	0.992018	694.513	685.373	601.154	696.38	0.98684	0.865576	1.00269	0.0753006	0.0782804	0.0794397	0.957389	0.608696	0.992018	694.513	685.373	601.154	696.38	0.98684	0.865576	1.00269	0.0806913	0.0324469	0.0664366				453.884	892.287	282.806	592.506
10.39_261.1458m/z	Leu-Glu	PDA	261.1458m/z	0.83143	0.553923	0.34021	2897.86	2948.19	3069.42	3121.81	1.01737	1.0592	1.07728	0.0943985	0.121956	0.109613	0.984137	0.654185	0.83136	1326.49	1335.16	1169.63	1222.17	1.00653	0.881745	0.921352	0.122166	0.103364	0.113401	0.984137	0.654185	0.83136	1326.49	1335.16	1169.63	1222.17	1.00653	0.881745	0.921352	0.119429	0.0660177	0.122065				1197.69	2344.24	2075.09	1094.82
10.39_374.2104m/z	4-[1-[4-[2-(Methylamino)ethoxy]phenyl]-2-phenylbut-1-enyl]phenol	PDA	374.2104m/z	0.165608	0.165608	0.165608	315.622	0	0	0	0	0	0	0.148513	0.117905	0.153252	0.198029	0.370453	0.434045	169.303	0	47.1908	790.379	0	0.278735	4.66842	0.105127	0.0772012	0.191369	0.198029	0.370453	0.434045	169.303	0	47.1908	790.379	0	0.278735	4.66842	0.327851	0.509022	0.459341				0	0	0	0
10.42_243.0989m/z	2-(1-Hydroxycyclopentyl)-2-phenylacetic acid	PDA	243.0989m/z	0.318611	0.118304	0.635558	1774.58	2094.17	2161.82	1658.15	1.18009	1.21821	0.934389	0.152457	0.143964	0.10729	0.784256	0.657863	0.10442	698.648	746.316	626.352	952.401	1.06823	0.89652	1.36321	0.0796987	0.0667262	0.101515	0.784256	0.657863	0.10442	698.648	746.316	626.352	952.401	1.06823	0.89652	1.36321	0.0637636	0.0229273	0.103018				993.611	1176.72	1302.06	1160.45
10.42_455.1883m/z	2'-Deoxycytidine	PDA	455.1883m/z	0.330587	0.292118	0.292118	768.684	61.1105	0	0	0.0795001	0	0	0.216182	0.197284	0.239776	0.436603	0.370565	0.423804	6397.74	2539.68	1957.17	2461.84	0.396965	0.305915	0.384798	0.440398	0.444048	0.491242	0.436603	0.370565	0.423804	6397.74	2539.68	1957.17	2461.84	0.396965	0.305915	0.384798	0.0975074	0.0968572	0.110753				0	0	0	0
10.44_187.1571n	10-Aminodecanoic acid	PDA	187.1571n	0.0858117	0.0260358	0.467013	10067.8	8314.5	7832.32	10936.5	0.825847	0.777954	1.08628	0.363565	0.34495	0.269181	0.15485	0.200559	0.227289	2506.79	1742.55	1978.51	2007.94	0.695133	0.789259	0.801003	0.231781	0.155094	0.157641	0.15485	0.200559	0.227289	2506.79	1742.55	1978.51	2007.94	0.695133	0.789259	0.801003	0.350953	0.220989	0.13145				0	0	0	117.28
10.47_217.1431m/z	Dimethyl azelate	PDA	217.1431m/z	0.86225	0.0603015	0.337847	15404.3	17411.2	4799.66	9341.83	1.13028	0.31158	0.606444	0.679541	0.784309	0.680394	0.748754	0.676311	0.702118	25663.1	24234.9	28295.2	22807.1	0.944346	1.10256	0.888709	0.402393	0.440898	0.536632	0.748754	0.676311	0.702118	25663.1	24234.9	28295.2	22807.1	0.944346	1.10256	0.888709	0.0916507	0.123777	0.440835				1765.32	3851.96	1667.56	1683.9
10.47_314.0784n	Isorhodoptilometrin	PDA	314.0784n	0.00366633	1.84752e-08	6.12064e-07	24.6214	3158.51	5706.14	22159.8	128.283	231.756	900.023	0.525141	0.597108	1.43932	2.49902e-05	1.37343e-06	7.80142e-12	381.071	1.58312e+06	2.33132e+06	3.42546e+06	4154.41	6117.82	8989.03	12.0946	11.1046	14.1877	2.49902e-05	1.37343e-06	7.80142e-12	381.071	1.58312e+06	2.33132e+06	3.42546e+06	4154.41	6117.82	8989.03	2.29367	3.28818	6.79653				1566.63	0	0	3900.63
10.5_277.1407m/z	L-Saccharopine	PDA	277.1407m/z	0.461146	0.0824444	0.542394	11776.8	11000.5	10895.5	12026.5	0.934089	0.925167	1.02121	0.2366	0.220459	0.136711	0.381653	0.425176	0.501345	2800.6	2266.35	2414.96	2433.97	0.809238	0.862299	0.869089	0.191397	0.140865	0.13192	0.381653	0.425176	0.501345	2800.6	2266.35	2414.96	2433.97	0.809238	0.862299	0.869089	0.116188	0.092017	0.218448				2635.07	3718.99	10417.9	2562.35
10.5_317.1267m/z	1H-Benzimidazol-2-ylcyanamide	PDA	317.1267m/z	0.655736	0.161311	0.299308	69638.1	108352	14808.9	27641.5	1.55593	0.212656	0.396931	1.99477	1.79655	1.77931	0.355918	0.355918	0.355918	69.5563	0	0	0	0	0	0	0.064987	0.0570708	0.0539428	0.355918	0.355918	0.355918	69.5563	0	0	0	0	0	0	0.0470358	0.0338847	0.044173				0	0	0	0
10.52_560.3088m/z	1-Oleoyl-sn-glycero-3-phosphocholine	PDA	560.3088m/z	0.665817	0.0518535	0.187709	3825.21	2768.18	468.944	1567.35	0.723668	0.122593	0.409743	0.330217	0.421672	0.410324	0.205323	0.0873848	0.984928	610.207	978.784	1243.95	601.002	1.60402	2.03857	0.984916	0.153285	0.169505	0.106138	0.205323	0.0873848	0.984928	610.207	978.784	1243.95	601.002	1.60402	2.03857	0.984916	0.273958	0.210927	0.301419				0	0	360.356	0
10.55_186.2215m/z	Triethylhexyammonium cation	PDA	186.2215m/z	0.611537	0.0960614	0.240919	169261	294416	23854.5	61417.4	1.73942	0.140933	0.362855	3.43189	2.83639	2.83212	0.685047	0.640398	0.62809	2457.89	1967.37	1874.99	3517.69	0.800432	0.762845	1.43118	0.18911	0.187316	0.300314	0.685047	0.640398	0.62809	2457.89	1967.37	1874.99	3517.69	0.800432	0.762845	1.43118	0.136638	0.202715	0.381545				1354.98	1664.5	1743.32	1349.87
10.55_268.1516m/z	Isovaleryl-L-carnitine	PDA	268.1516m/z	0.708748	0.148635	0.331538	1235.16	1840.99	183.978	466.258	1.49049	0.148951	0.377488	0.266439	0.248819	0.242067	0.358401	0.208092	0.267157	431.413	169.319	63.9144	112.278	0.392475	0.148151	0.260257	0.131057	0.126187	0.128481	0.358401	0.208092	0.267157	431.413	169.319	63.9144	112.278	0.392475	0.148151	0.260257	0	0	0.0415769				0	0	0	0
10.55_343.1722m/z	PyroGlu-Gly-Arg	PDA	343.1722m/z	0.649853	0.135037	0.397856	54159.3	86567.5	10844.9	25388.6	1.59839	0.20024	0.468777	1.81332	1.59014	1.50736	0.151853	0.0991145	0.337595	847.404	523.726	490.722	654.105	0.618036	0.579088	0.771893	0.147592	0.123121	0.0844915	0.151853	0.0991145	0.337595	847.404	523.726	490.722	654.105	0.618036	0.579088	0.771893	0.143959	0.0609842	0.0920255				1188.49	1081.38	215.931	1263.47
10.55_356.2790m/z	Naphtho[2,1-b]furan-4,5-diol, dodecahydro-2-(1-hydroxy-1-methyl-2-propen-1-yl)-3a,6,6,9a-tetramethyl-	PDA	356.2790m/z	0.68088	0.129328	0.313506	2228.04	1650.86	483.102	963.183	0.740947	0.216828	0.4323	0.231769	0.274654	0.309368	0.90145	0.572059	0.370479	870.825	960.11	523.747	5131.55	1.10253	0.601438	5.89275	0.147304	0.136854	0.497297	0.90145	0.572059	0.370479	870.825	960.11	523.747	5131.55	1.10253	0.601438	5.89275	0.0718966	0.0230343	0.227779				0	0	0	0
10.6_262.2373m/z	2-(Dipentylamino)-2-(hydroxymethyl)-1,3-propanediol	PDA	262.2373m/z	0.804283	0.382654	0.166614	22243.5	22648.5	23146.4	23538.4	1.01821	1.04059	1.05822	0.258776	0.223073	0.308961	0.932398	0.401332	0.348687	5961.48	5911.83	5433.06	5429.94	0.991672	0.911361	0.910836	0.140821	0.162418	0.138037	0.932398	0.401332	0.348687	5961.48	5911.83	5433.06	5429.94	0.991672	0.911361	0.910836	0.174076	0.0570236	0.183546				5998.54	7588.12	21803.9	5554.93
10.6_313.1617m/z	Oct-1-en-3-yl .beta.-D-glucopyranoside	PDA	313.1617m/z	0.475842	0.293191	0.779124	3291.51	2985.17	2816.77	3194.9	0.90693	0.855769	0.97065	0.151837	0.160442	0.125416	0.797575	0.686373	0.537602	2737.51	2895.05	2944.72	2414.78	1.05755	1.07569	0.882107	0.145242	0.115513	0.152638	0.797575	0.686373	0.537602	2737.51	2895.05	2944.72	2414.78	1.05755	1.07569	0.882107	0.105548	0.14461	0.243972				1950.26	2711.41	2451.23	2018.92
10.63_229.1674n	Icaridin	PDA	229.1674n	0.288497	0.164081	0.195032	63696.3	41421.5	33704.3	36252	0.650297	0.529141	0.569139	1.2383	1.1337	1.42792	0.0305861	0.0226899	0.00331173	32233.1	22301.6	24930.5	20153.4	0.691883	0.773442	0.62524	0.862842	0.576469	0.813935	0.0305861	0.0226899	0.00331173	32233.1	22301.6	24930.5	20153.4	0.691883	0.773442	0.62524	0.782567	0.825222	0.701982				10560.2	14323.2	24493.7	8272.17
10.63_282.0744m/z	2-Hydroxy-N-[3-(trifluoromethyl)phenyl]benzamide	PDA	282.0744m/z	0.355918	0.355918	0.355918	0	130.15	28.0705	26.3355	#DIV/0!	#DIV/0!	#DIV/0!	0.0971991	0.0428912	0.0450141	0.506169	0.911187	0.511095	613.694	276.494	687.665	280.506	0.45054	1.12053	0.457078	0.116286	0.124268	0.141289	0.506169	0.911187	0.511095	613.694	276.494	687.665	280.506	0.45054	1.12053	0.457078	0.452965	0.557083	0.494093				0	0	0	0
10.68_215.1518n	5-Aminolevulinic acid hexyl ester	PDA	215.1518n	0.621539	0.208737	0.278696	45546.1	73228.9	13123.6	18259.1	1.6078	0.288139	0.400893	1.62978	1.37504	1.42935	0.185572	0.447482	0.185572	58.1689	0	21.8893	0	0	0.376306	0	0.060567	0.0420637	0.0540669	0.185572	0.447482	0.185572	58.1689	0	21.8893	0	0	0.376306	0	0	0	0.03979				82.582	0	0	0
10.71_207.0949m/z	4-Methyl-5,6,7,8-tetrahydroquinoline-8-carbothioamide	PDA	207.0949m/z	0.526258	0.232898	0.240838	82698.5	175551	22165.7	25782.5	2.12278	0.26803	0.311765	2.78126	1.86028	2.05495	0.567372	0.488345	0.881833	583.64	708.753	371.622	543.602	1.21437	0.636731	0.931399	0.0984669	0.108531	0.0920211	0.567372	0.488345	0.881833	583.64	708.753	371.622	543.602	1.21437	0.636731	0.931399	0.0928785	0.0327324	0.0795163				57.1959	0	0	166.183
10.74_197.1647m/z	N-Cyclohexyl-1-pyrrolidinecarboxamide	PDA	197.1647m/z	0.711282	0.18941	0.407954	9802.15	12953.5	4504.72	6052.08	1.3215	0.459565	0.617424	0.609801	0.56231	0.546067	0.597905	0.365369	0.950978	1884.54	1982.59	1749.57	1893.02	1.05202	0.928379	1.0045	0.0853127	0.073401	0.0687437	0.597905	0.365369	0.950978	1884.54	1982.59	1749.57	1893.02	1.05202	0.928379	1.0045	0.106718	0.0711402	0.0889852				2646.5	2627.75	2859.71	2305.12
10.74_353.1867m/z	Ajmalicine	PDA	353.1867m/z	0.20492	0.275604	0.644842	1644.8	362.441	551.267	1093.15	0.220355	0.335157	0.664606	0.298381	0.223988	0.244882	0.2678	0.1883	0.818676	502.043	267.6	227.953	586.76	0.533022	0.45405	1.16875	0.1178	0.10915	0.106738	0.2678	0.1883	0.818676	502.043	267.6	227.953	586.76	0.533022	0.45405	1.16875	0.470721	0.765505	0.697624				126.996	110.699	52.6838	132.421
10.77_163.0752m/z	6-Methylchromanone	PDA	163.0752m/z	0.309511	0.705313	0.898144	10306.4	12217.1	11015.8	10121.6	1.18539	1.06884	0.982071	0.372292	0.259317	0.24354	0.461772	0.501667	0.376323	14002.2	15685.9	12644.2	12178	1.12025	0.903017	0.869723	0.331376	0.257081	0.306608	0.461772	0.501667	0.376323	14002.2	15685.9	12644.2	12178	1.12025	0.903017	0.869723	0.286898	0.150517	0.288178				2711.14	3147.99	3274.77	2723.55
10.77_525.2786m/z	Bacillopeptin C	PDA	525.2786m/z	#DIV/0!	#DIV/0!	#DIV/0!	0	0	0	0	#DIV/0!	#DIV/0!	#DIV/0!	0	0	0	0.385589	0.847417	0.522756	4932.56	1743.46	4222	2570.84	0.353459	0.855945	0.521198	0.469724	0.27967	0.25729	0.385589	0.847417	0.522756	4932.56	1743.46	4222	2570.84	0.353459	0.855945	0.521198	0.0291194	0.0160951	0.0303583				0	0	0	0
10.79_261.1228m/z	Cyclo(prolyltyrosyl)	PDA	261.1228m/z	#DIV/0!	#DIV/0!	#DIV/0!	0	0	0	0	#DIV/0!	#DIV/0!	#DIV/0!	0	0	0	#DIV/0!	#DIV/0!	#DIV/0!	0	0	0	0	#DIV/0!	#DIV/0!	#DIV/0!	0	0	0	#DIV/0!	#DIV/0!	#DIV/0!	0	0	0	0	#DIV/0!	#DIV/0!	#DIV/0!	0.529249	0.365817	0.364965				0	0	0	0
10.79_297.1305m/z	6,6'-Benzene-1,3-diylbis(1,3,5-triazine-2,4-diamine)	PDA	297.1305m/z	0.672472	0.167839	0.31346	8154.95	11205.8	3670.31	4834.96	1.37411	0.450072	0.592886	0.570736	0.515254	0.501323	0.328167	0.14568	0.86619	2663.72	3163.39	2216.98	2721.84	1.18758	0.832287	1.02182	0.184646	0.139992	0.107506	0.328167	0.14568	0.86619	2663.72	3163.39	2216.98	2721.84	1.18758	0.832287	1.02182	0.133347	0.130367	0.122347				3064.41	3499.33	1779.89	2548.63
10.79_332.0955m/z	Methyl 2-{[(4-methoxyphenyl)carbonyl]amino}-5,6-dihydro-4H-cyclopenta[b]thiophene-3-carboxylate	PDA	332.0955m/z	0.411811	0.157457	0.973408	2790.49	13217.1	1361.01	2718.25	4.73648	0.487732	0.97411	0.881612	0.289358	0.304956	0.0452006	0.0240833	0.134636	0	139.518	149.308	74.5974	#DIV/0!	#DIV/0!	#DIV/0!	0.103307	0.0841011	0.0560037	0.0452006	0.0240833	0.134636	0	139.518	149.308	74.5974	#DIV/0!	#DIV/0!	#DIV/0!	0.0566414	0.0411277	0.0648573				0	0	307.904	199.579
10.79_343.1722m/z	PyroGlu-Gly-Arg	PDA	343.1722m/z	0.807194	0.184077	0.416127	23328.4	29353.3	5635.29	11046.2	1.25827	0.241564	0.473508	1.00575	1.02332	0.991155	0.871186	0.142461	0.532267	433.48	475.161	92.7041	601.044	1.09615	0.21386	1.38656	0.0588341	0.111385	0.0917728	0.871186	0.142461	0.532267	433.48	475.161	92.7041	601.044	1.09615	0.21386	1.38656	0.134099	0.0784805	0.142641				806.921	923.67	289.294	416.072
10.79_471.2197m/z	2-(3,8-Dihydroxy-8-(hydroxymethyl)-3-methyl-2-oxodecahydroazulen-5-yl)propan-2-yl hexopyranoside	PDA	471.2197m/z	0.717682	0.171904	0.328004	13180.6	19017.7	2908.52	5144.28	1.44286	0.220667	0.390292	0.837405	0.778731	0.782191	#DIV/0!	0.355918	#DIV/0!	0	0	73.8075	0	#DIV/0!	#DIV/0!	#DIV/0!	0	0.0591787	0	#DIV/0!	0.355918	#DIV/0!	0	0	73.8075	0	#DIV/0!	#DIV/0!	#DIV/0!	0.0752216	0.0678704	0.0865195				0	216.88	0	0
10.82_223.0123n	2-Thioxo-3-(m-tolyl)thiazolidin-4-one	PDA	223.0123n	0.64063	0.246679	0.381233	18692.7	30263.8	5545.12	8004.11	1.61901	0.296646	0.428194	1.07331	0.895934	0.913979	0.910622	0.419689	0.233968	763.996	710.183	407.335	247.648	0.929563	0.533164	0.324148	0.128486	0.130695	0.155653	0.910622	0.419689	0.233968	763.996	710.183	407.335	247.648	0.929563	0.533164	0.324148	0.11789	0.0485034	0.109308				247.157	209.097	366.523	379.717
10.85_163.1116m/z	Isovalerophenone	PDA	163.1116m/z	0.468789	0.642935	0.777987	3869.92	4553.11	4046.99	3785.32	1.17654	1.04575	0.978138	0.231304	0.138187	0.113317	0.803994	0.315821	0.639305	7353.63	6956.35	5541.2	6486.77	0.945975	0.753533	0.882118	0.241273	0.28973	0.222998	0.803994	0.315821	0.639305	7353.63	6956.35	5541.2	6486.77	0.945975	0.753533	0.882118	0.114022	0.0297886	0.18203				4779.03	3626.78	6463.81	5686.17
10.85_292.1573m/z	Isopropyl (1S)-(+)-10-camphorsulfate	PDA	292.1573m/z	0.398983	0.846844	0.0530612	996.886	1273.65	924.286	1673.5	1.27762	0.927173	1.67872	0.124004	0.102734	0.229948	0.355918	#DIV/0!	0.14405	0	30.0352	0	107.849	#DIV/0!	#DIV/0!	#DIV/0!	0.0452894	0	0.0721398	0.355918	#DIV/0!	0.14405	0	30.0352	0	107.849	#DIV/0!	#DIV/0!	#DIV/0!	0.0590034	0.0614045	0.0626867				0	0	0	148.694
10.85_361.1785m/z	Resmethrin	PDA	361.1785m/z	0.538836	0.167177	0.150941	478.387	617.83	778.389	950.294	1.29149	1.62711	1.98645	0.104035	0.11693	0.188181	0.359515	0.328564	0.717552	12550.3	6654.21	21440.6	10083.5	0.530203	1.70837	0.803446	0.636118	0.613587	0.238614	0.359515	0.328564	0.717552	12550.3	6654.21	21440.6	10083.5	0.530203	1.70837	0.803446	0.312599	0.344112	0.417135				626.2	573.016	0	0
10.87_302.0851m/z	1-(2-Naphthylsulfonyl)piperidine-3-carboxylic acid	PDA	302.0851m/z	0.384861	0.205562	0.250551	1282.89	8088.15	232.243	308.854	6.30465	0.181031	0.240749	0.710127	0.247006	0.26936	#DIV/0!	#DIV/0!	#DIV/0!	0	0	0	0	#DIV/0!	#DIV/0!	#DIV/0!	0	0	0	#DIV/0!	#DIV/0!	#DIV/0!	0	0	0	0	#DIV/0!	#DIV/0!	#DIV/0!	0	0	0				0	0	0	0
10.87_303.1366m/z	Yashabushiketol	PDA	303.1366m/z	#DIV/0!	#DIV/0!	#DIV/0!	0	0	0	0	#DIV/0!	#DIV/0!	#DIV/0!	0	0	0	0.355918	0.404975	0.355918	408.461	0	40.8311	0	0	0.0999634	0	0.167039	0.129219	0.112069	0.355918	0.404975	0.355918	408.461	0	40.8311	0	0	0.0999634	0	0.00918832	0	0				0	0	0	0
10.9_363.1943m/z	19-Norethindrone acetate	PDA	363.1943m/z	0.162287	0.324345	0.186634	4818.97	6327.06	4133.79	6537.05	1.31295	0.857816	1.35652	0.302381	0.189469	0.3363	0.929676	0.510716	0.233733	3039.94	3094.05	2690.68	1910.63	1.0178	0.88511	0.62851	0.141697	0.127374	0.232049	0.929676	0.510716	0.233733	3039.94	3094.05	2690.68	1910.63	1.0178	0.88511	0.62851	0	0	0.0843268				0	0	0	0
10.9_478.2215m/z	Cytochalasin E	PDA	478.2215m/z	0.278856	0.216019	0.361073	18603.7	24331.2	15234.1	21474	1.30787	0.818878	1.15429	0.600908	0.396014	0.446731	0.75881	0.140529	0.354755	6276.21	6759.62	2978.68	4266.16	1.07702	0.474599	0.679735	0.235247	0.385699	0.326664	0.75881	0.140529	0.354755	6276.21	6759.62	2978.68	4266.16	1.07702	0.474599	0.679735	0	0	0				0	0	0	0
10.93_205.1198m/z	His-Pro-Arg	PDA	205.1198m/z	0.273077	0.970162	0.499093	11174.6	13245.8	11146.4	11729.4	1.18535	0.99748	1.04965	0.386823	0.145578	0.218816	0.804543	0.508236	0.860178	5085.4	4831.98	4439.93	4909.03	0.950166	0.873074	0.965317	0.192327	0.183485	0.171897	0.804543	0.508236	0.860178	5085.4	4831.98	4439.93	4909.03	0.950166	0.873074	0.965317	0.196811	0.17091	0.162468				7085.77	10269.4	10651.3	6997.51
10.93_260.1853m/z	Hexanoyl-L-carnitine	PDA	260.1853m/z	0.214153	0.0400698	0.897094	1860.72	3256.16	1160.42	1907.92	1.74994	0.623641	1.02536	0.311003	0.190973	0.126136	#DIV/0!	#DIV/0!	#DIV/0!	0	0	0	0	#DIV/0!	#DIV/0!	#DIV/0!	0	0	0	#DIV/0!	#DIV/0!	#DIV/0!	0	0	0	0	#DIV/0!	#DIV/0!	#DIV/0!	0	0.0195624	0				0	0	0	0
10.95_234.1829n	Tri(propylene glycol) propyl ether	PDA	234.1829n	0.608439	0.164107	0.255151	36627.5	60789.2	10129.5	14859.8	1.65966	0.276554	0.405701	1.50518	1.24595	1.27495	0.250507	0.506378	0.198135	1297.63	1539.02	1166.06	1635.6	1.18603	0.898611	1.26046	0.117868	0.0861505	0.108612	0.250507	0.506378	0.198135	1297.63	1539.02	1166.06	1635.6	1.18603	0.898611	1.26046	0.105596	0.195562	0.153517				608.949	483.836	1463.08	490.276
10.98_167.0854m/z	2-Phenylbenzylamine	PDA	167.0854m/z	0.133315	0.0170955	0.126366	1800.29	957.279	613.695	1077.33	0.531736	0.340887	0.598418	0.249518	0.263586	0.233401	0.654573	0.33035	0.863899	550.838	525.825	447.396	569.567	0.954591	0.81221	1.034	0.0468045	0.0704914	0.0638265	0.654573	0.33035	0.863899	550.838	525.825	447.396	569.567	0.954591	0.81221	1.034	0.0436219	0.0395321	0.0921699				290.284	322.209	359.53	256.375
10.98_191.1308n	Diethyltoluamide	PDA	191.1308n	0.282763	0.511335	0.355561	36680.5	56078.2	42635.2	45960.5	1.52883	1.16234	1.25299	1.1759	0.695687	0.806994	0.350037	0.392689	0.146326	56324.2	42773.7	42922.9	33295.9	0.759419	0.762068	0.591147	0.920091	0.782436	0.980077	0.350037	0.392689	0.146326	56324.2	42773.7	42922.9	33295.9	0.759419	0.762068	0.591147	0.627108	0.063743	0.426095				11327.5	16441.1	14902.5	11340.9
10.98_280.0964m/z	3-Hydroxy-3-[2-(4-methoxyphenyl)-2-oxoethyl]-1,3-dihydro-2H-indol-2-one	PDA	280.0964m/z	0.460607	0.163229	0.628415	1440.15	2634.5	440.627	1058.22	1.82932	0.305958	0.734794	0.304812	0.239235	0.200315	0.540418	0.404649	0.216857	1754.57	1473.16	1375.64	1193.12	0.839614	0.784035	0.680007	0.147239	0.138717	0.173013	0.540418	0.404649	0.216857	1754.57	1473.16	1375.64	1193.12	0.839614	0.784035	0.680007	0.0979034	0.0348405	0.0723775				0	452.001	268.241	139.846
11.01_226.1565n	2(5H)-Furanone, 5-(7-hydroxy-6-methyloctyl)-	PDA	226.1565n	0.0871387	0.234939	0.179775	14605.1	16275.5	14947.8	15448.2	1.11438	1.02346	1.05773	0.353019	0.128056	0.238625	0.732747	0.569575	0.318091	10429.1	10623.9	10711.9	10981.4	1.01868	1.02711	1.05296	0.147823	0.131951	0.153179	0.732747	0.569575	0.318091	10429.1	10623.9	10711.9	10981.4	1.01868	1.02711	1.05296	0.234223	0.271656	0.250042				11689.3	15367	13027.2	12029.3
11.01_268.1515m/z	Isovaleryl-L-carnitine	PDA	268.1515m/z	0.633384	0.132176	0.347401	1962.52	3221.91	275.292	827.363	1.64172	0.140274	0.421582	0.351533	0.3137	0.295202	0.41152	0.279688	0.0872902	192.287	94.9232	70.3752	0	0.493654	0.365991	0	0.0730894	0.0744019	0.0983279	0.41152	0.279688	0.0872902	192.287	94.9232	70.3752	0	0.493654	0.365991	0	0	0	0				0	0	0	0
11.01_313.1617m/z	Oct-1-en-3-yl .beta.-D-glucopyranoside	PDA	313.1617m/z	0.840894	0.115612	0.44707	28544.5	33120.4	8211.29	16763.8	1.16031	0.287666	0.587287	0.95822	1.086	0.982872	0.441681	0.491815	0.886785	3174.74	2755.43	2750.34	3256.75	0.867923	0.866318	1.02583	0.169874	0.141979	0.144914	0.441681	0.491815	0.886785	3174.74	2755.43	2750.34	3256.75	0.867923	0.866318	1.02583	0.120589	0.0149409	0.142285				3028.33	3679.19	3834.29	3265.28
11.03_180.0805m/z	Benzanilide	PDA	180.0805m/z	0.158529	0.217064	0.473895	1340.5	1631.93	1479.89	1446.12	1.2174	1.10398	1.07879	0.14397	0.0815428	0.0826476	0.503687	0.0637347	0.134953	987.306	916.584	791.066	762.978	0.928369	0.801237	0.772788	0.0719589	0.0936107	0.105404	0.503687	0.0637347	0.134953	987.306	916.584	791.066	762.978	0.928369	0.801237	0.772788	0.0893611	0.0821973	0.0996951				1085.76	1285.74	1008.16	1128.09
11.03_357.1879m/z	7.alpha.-Thiospironolactone	PDA	357.1879m/z	0.667293	0.15658	0.436757	15209.4	23023.8	3605.1	7619.17	1.51378	0.237031	0.500951	0.907924	0.81814	0.785249	0.955987	0.998343	0.442825	166.259	159.972	165.88	302.572	0.962188	0.99772	1.81989	0.0400472	0.0735826	0.092914	0.955987	0.998343	0.442825	166.259	159.972	165.88	302.572	0.962188	0.99772	1.81989	0.0709406	0.0243194	0.0802506				152.68	0	0	0
11.03_408.2355n	Val-Tyr-Lys	PDA	408.2355n	0.79747	0.127655	0.499252	6661.94	8591.91	937.813	3435.22	1.2897	0.140772	0.515649	0.556182	0.554442	0.527232	0.724379	0.369288	0.355918	83.2396	47.7688	2.42315	0	0.573871	0.0291105	0	0.0621549	0.0618479	0.0590106	0.724379	0.369288	0.355918	83.2396	47.7688	2.42315	0	0.573871	0.0291105	0	0	0	0				0	0	0	0
11.06_169.1221m/z	(2E)-3-Cyclohexyl-2-butenoic acid	PDA	169.1221m/z	0.0268985	0.185696	0.0603905	4871.07	5604.75	4640.64	5117.39	1.15062	0.952694	1.05057	0.239765	0.103545	0.133244	0.996641	0.199189	0.771764	3353.92	3354.89	3031.55	3437.41	1.00029	0.903881	1.02489	0.0779932	0.120467	0.0972323	0.996641	0.199189	0.771764	3353.92	3354.89	3031.55	3437.41	1.00029	0.903881	1.02489	0.114018	0.0439851	0.209688				3743.09	3982.85	4340.78	3817.37
11.06_172.1575n	Nonanohydrazide	PDA	172.1575n	0.441863	0.342156	0.706812	7353.29	17579.6	4066.25	5929.37	2.39072	0.552984	0.806356	0.88736	0.45253	0.424568	0.893487	0.232948	0.6503	2542.17	2429.06	1544.42	2168.37	0.955507	0.607522	0.852962	0.162854	0.210939	0.131084	0.893487	0.232948	0.6503	2542.17	2429.06	1544.42	2168.37	0.955507	0.607522	0.852962	0.166061	0.230758	0.12773				274.112	630.009	385.922	307.693
11.06_305.0887m/z	3-Hydroxy-5-methyl-3-[2-oxo-2-(2-pyridinyl)ethyl]-1,3-dihydro-2H-indol-2-one	PDA	305.0887m/z	0.994393	0.0420181	0.115064	898.176	900.191	611.202	591.433	1.00224	0.680493	0.658482	0.0927138	0.125052	0.146861	0.908243	0.385299	0.913127	1117.18	1071.99	1941.32	1154.17	0.959548	1.73769	1.03311	0.116266	0.195751	0.10656	0.908243	0.385299	0.913127	1117.18	1071.99	1941.32	1154.17	0.959548	1.73769	1.03311	0.061657	0.0530639	0.10914				0	132.119	693.514	154.211
11.06_462.2265m/z	14,15-Leukotriene E4	PDA	462.2265m/z	0.694668	0.00301087	0.114054	4914.83	4377.84	2154.37	3152.46	0.890742	0.438342	0.641419	0.24609	0.402249	0.362947	0.355918	0.355997	0.457461	251.801	0	0.0450187	1314.21	0	0.000178787	5.21925	0.131151	0.103582	0.261449	0.355918	0.355997	0.457461	251.801	0	0.0450187	1314.21	0	0.000178787	5.21925	0.475122	0.596194	0.558311				0	0	0	0
11.09_261.1458m/z	Leu-Glu	PDA	261.1458m/z	0.212502	0.553161	0.177879	8863.2	11882.5	9570.74	10744.6	1.34066	1.07983	1.21227	0.460134	0.247006	0.369107	0.559888	0.304746	0.239015	5702.89	4984.65	4453.62	4194.92	0.874057	0.78094	0.735578	0.232195	0.22044	0.242206	0.559888	0.304746	0.239015	5702.89	4984.65	4453.62	4194.92	0.874057	0.78094	0.735578	0.173714	0.126182	0.147547				3925.6	5083.03	7296.63	3654.03
11.09_262.0962m/z	1'-Acetyl-1,3-dihydrospiro[benzo[d]imidazole-2,3'-indolin]-2'-one	PDA	262.0962m/z	0.361933	0.142265	0.142265	106.226	2312.38	0	0	21.7685	0	0	0.401231	0.0771323	0.0893122	#DIV/0!	#DIV/0!	#DIV/0!	0	0	0	0	#DIV/0!	#DIV/0!	#DIV/0!	0	0	0	#DIV/0!	#DIV/0!	#DIV/0!	0	0	0	0	#DIV/0!	#DIV/0!	#DIV/0!	0	0	0				0	0	0	0
11.09_478.2214m/z	Cytochalasin E	PDA	478.2214m/z	0.17851	0.0555151	0.505693	15853.1	22253.8	11235.8	17582.7	1.40375	0.708744	1.1091	0.662306	0.504446	0.369818	0.449932	0.830046	0.0278624	2673.63	1862.85	2326.61	798.323	0.696749	0.870207	0.298591	0.237922	0.222474	0.316189	0.449932	0.830046	0.0278624	2673.63	1862.85	2326.61	798.323	0.696749	0.870207	0.298591	0	0	0				205.238	0	0	0
11.11_113.0596m/z	(2E,4E)-Hexa-2,4-dienoic acid	PDA	113.0596m/z	0.485907	0.18617	0.214877	37937.4	83461.7	11213.3	12645.8	2.19998	0.295574	0.333334	1.90684	1.24531	1.37121	0.918321	0.660521	0.57661	860.503	853.192	886.994	1025.04	0.991504	1.03079	1.19121	0.0491409	0.0444306	0.10653	0.918321	0.660521	0.57661	860.503	853.192	886.994	1025.04	0.991504	1.03079	1.19121	0.0744726	0.0201349	0.133402				895.94	1140.99	1448.5	773.766
11.11_265.1042m/z	2-Aminoadenosine	PDA	265.1042m/z	0.483944	0.202701	0.235247	946537	2.01065e+06	281587	320280	2.12421	0.297492	0.33837	9.21064	6.25594	6.82752	0.410427	0.976992	0.412667	2825.14	2417.89	2804.22	6761.19	0.855848	0.992592	2.39322	0.168548	0.142751	0.479064	0.410427	0.976992	0.412667	2825.14	2417.89	2804.22	6761.19	0.855848	0.992592	2.39322	0.28048	0.217672	0.744507				4049.11	5498.1	4104.28	3863.27
11.11_345.0474m/z	Thymidine 5'-monophosphate	PDA	345.0474m/z	0.429859	0.183502	0.249923	9153.78	25596.5	2024.38	2806.51	2.79627	0.221152	0.306595	1.12064	0.639189	0.6875	#DIV/0!	#DIV/0!	#DIV/0!	0	0	0	0	#DIV/0!	#DIV/0!	#DIV/0!	0	0	0	#DIV/0!	#DIV/0!	#DIV/0!	0	0	0	0	#DIV/0!	#DIV/0!	#DIV/0!	0	0	0				0	0	0	0
11.14_176.0471n	4-Hydroxy-7-methylcoumarin	PDA	176.0471n	0.432165	0.342943	0.4383	16178.5	23369.9	12650.6	13621.8	1.4445	0.781941	0.841972	0.741702	0.455401	0.453241	0.795319	0.280425	0.407383	10438.2	10073.9	8680.29	9221.25	0.965101	0.831592	0.883417	0.21903	0.278814	0.194857	0.795319	0.280425	0.407383	10438.2	10073.9	8680.29	9221.25	0.965101	0.831592	0.883417	0.179889	0.141632	0.241501				8607.27	11823.8	9483.44	8435.26
11.14_208.0522n	Ser-Cys	PDA	208.0522n	0.530217	0.203791	0.42669	9938.36	19785.7	3213.08	5238.31	1.99084	0.323301	0.527079	0.907935	0.63547	0.61525	0.568464	0.444392	0.489417	1302.76	1804.68	1005.13	1923.48	1.38527	0.771536	1.47646	0.199581	0.125336	0.194999	0.568464	0.444392	0.489417	1302.76	1804.68	1005.13	1923.48	1.38527	0.771536	1.47646	0.115205	0.0659014	0.0825522				145.705	131.721	0	86.9217
11.17_183.1622n	N-Cyclohexyl-3-methylbutanamide	PDA	183.1622n	0.567468	0.144923	0.406208	31323.6	60495.8	5827.33	14533.4	1.93132	0.186036	0.463977	1.60075	1.22019	1.15478	0.896844	0.364367	0.734457	2867.99	3032.23	1715.22	3353.81	1.05727	0.598056	1.1694	0.209881	0.235637	0.223913	0.896844	0.364367	0.734457	2867.99	3032.23	1715.22	3353.81	1.05727	0.598056	1.1694	0.079674	0.0423636	0.118411				102.819	55.0296	0	0
11.17_341.1930m/z	Gly-His-Lys	PDA	341.1930m/z	0.563998	0.0864109	0.74833	11503.5	12783.7	9287.71	11029.8	1.11129	0.807385	0.958823	0.334612	0.349569	0.256955	0.71101	0.913873	0.711725	4406.44	4956.73	4235.27	4970.75	1.12488	0.961155	1.12806	0.239949	0.185152	0.232223	0.71101	0.913873	0.711725	4406.44	4956.73	4235.27	4970.75	1.12488	0.961155	1.12806	0.224093	0.112054	0.228246				3113.06	2587.9	8511.77	4072.18
11.17_383.1672m/z	1-Piperidinecarboxylic acid, 4-[[3-(4-pyridinyl)-1,2,4-oxadiazol-5-yl]methoxy]-, 1,1-dimethylethyl ester	PDA	383.1672m/z	0.346623	0.342615	0.355145	2333.56	75.2579	55.4758	116.202	0.0322502	0.0237731	0.0497959	0.389099	0.340321	0.412452	0.124022	0.767922	0.395082	378.237	109.924	339.14	507.836	0.290623	0.896635	1.34264	0.13659	0.0575864	0.0853538	0.124022	0.767922	0.395082	378.237	109.924	339.14	507.836	0.290623	0.896635	1.34264	0.112784	0.0562321	0.0862796				188.907	404.956	0	230.259
11.17_825.4082m/z	Vincristine	PDA	825.4082m/z	0.355918	0.355918	0.355918	264.361	0	0	0	0	0	0	0.139368	0.0969434	0.140501	0.323792	0.95384	0.306218	24723.6	13008.7	23961.5	11871	0.526165	0.969178	0.480149	0.886864	0.62223	0.662129	0.323792	0.95384	0.306218	24723.6	13008.7	23961.5	11871	0.526165	0.969178	0.480149	0.0964018	0.155441	0.131845				569.578	0	0	1157.26
11.19_246.1115m/z	(2E)-3-(1,3-Benzodioxol-5-yl)-1-(pyrrolidin-1-yl)prop-2-en-1-one	PDA	246.1115m/z	0.620304	0.107319	0.436243	1124.73	1979.65	135.83	559.269	1.76011	0.120767	0.497247	0.286063	0.232765	0.213973	0.355918	0.355918	0.355918	3.85591	0	0	0	0	0	0	0.0162296	0.0128184	0.0108887	0.355918	0.355918	0.355918	3.85591	0	0	0	0	0	0	0.0743357	0.0109757	0.0824293				314.064	321.759	0	0
11.19_255.0981m/z	Nicotinamide riboside cation	PDA	255.0981m/z	0.55251	0.280594	0.987148	751.588	1472.92	338.587	741.934	1.95975	0.450496	0.987155	0.249169	0.158636	0.160359	0.800139	0.355918	0.837659	54.9885	73.5587	0	40.39	1.33771	0	0.734516	0.0508795	0.0507437	0.040052	0.800139	0.355918	0.837659	54.9885	73.5587	0	40.39	1.33771	0	0.734516	0.0796354	0.0455038	0.0572136				0	0	240.345	0
11.19_340.2089m/z	Bursin	PDA	340.2089m/z	0.667831	0.16312	0.394692	1067.64	1754.08	198.449	446.531	1.64296	0.185877	0.418243	0.269132	0.226642	0.221229	#DIV/0!	#DIV/0!	#DIV/0!	0	0	0	0	#DIV/0!	#DIV/0!	#DIV/0!	0	0	0	#DIV/0!	#DIV/0!	#DIV/0!	0	0	0	0	#DIV/0!	#DIV/0!	#DIV/0!	0	0	0.0819053				0	0	0	0
11.19_452.2617n	Eleutherazine B	PDA	452.2617n	0.67195	0.126473	0.41155	144380	222548	22765.8	67635.5	1.54141	0.15768	0.468456	2.88696	2.64994	2.4734	0.355918	0.82866	0.355918	85.5647	0	61.7157	0	0	0.721275	0	0.0702032	0.0580972	0.0704688	0.355918	0.82866	0.355918	85.5647	0	61.7157	0	0	0.721275	0	0	0	0				0	0	0	0
11.19_500.2422m/z	4-Heptenoic acid, 7-[(1R,2R,5S)-5-([1,1'-biphenyl]-4-ylmethoxy)-2-(4-morpholinyl)-3-oxocyclopentyl]-, (4Z)-rel-	PDA	500.2422m/z	0.177617	0.00170698	0.911948	20934.6	16633.4	9451.15	21249.3	0.79454	0.451461	1.01504	0.551716	0.8275	0.33275	#DIV/0!	#DIV/0!	0.355918	0	0	0	1468.52	#DIV/0!	#DIV/0!	#DIV/0!	0	0	0.286512	#DIV/0!	#DIV/0!	0.355918	0	0	0	1468.52	#DIV/0!	#DIV/0!	#DIV/0!	0	0	0				0	0	0	0
11.22_204.1416m/z	Tillam	PDA	204.1416m/z	0.400529	0.183172	0.183172	360.701	2763.86	0	0	7.66246	0	0	0.422392	0.12526	0.162785	0.261467	0.303912	0.184	283.841	43.3915	69.591	0	0.152873	0.245176	0	0.1153	0.0874018	0.119645	0.261467	0.303912	0.184	283.841	43.3915	69.591	0	0.152873	0.245176	0	0.369636	0.42763	0.315248				0	0	0	0
11.22_231.0990m/z	2-(2,3-Dimethylphenoxy)-2-methylpropanoic acid	PDA	231.0990m/z	0.555248	0.185897	0.402898	1662.97	2736.56	958.809	1141.23	1.64559	0.576564	0.686257	0.304546	0.200083	0.20262	0.794577	0.445887	0.920766	203.577	153.171	61.2349	183.582	0.752397	0.300795	0.901782	0.0826046	0.0847359	0.0701872	0.794577	0.445887	0.920766	203.577	153.171	61.2349	183.582	0.752397	0.300795	0.901782	0.0877293	0.0332953	0.081475				338.552	458.374	678.277	101.638
11.22_290.0817m/z	2-{[(4-Fluorophenoxy)acetyl]amino}benzoic acid	PDA	290.0817m/z	0.672968	0.188202	0.48299	1377.04	2174.3	303.769	697.32	1.57897	0.220596	0.506392	0.291926	0.25086	0.240159	0.450141	0.942677	0.850369	42.2298	62.0239	40.3562	47.3726	1.46872	0.955632	1.12178	0.0333384	0.0278835	0.0314263	0.450141	0.942677	0.850369	42.2298	62.0239	40.3562	47.3726	1.46872	0.955632	1.12178	0.0275888	0.0232176	0.0230955				102.957	117.724	0	112.997
11.22_303.1365m/z	Yashabushiketol	PDA	303.1365m/z	#DIV/0!	#DIV/0!	#DIV/0!	0	0	0	0	#DIV/0!	#DIV/0!	#DIV/0!	0	0	0	0.355918	0.458958	0.355918	392.109	0	76.0895	0	0	0.194052	0	0.163662	0.12459	0.109803	0.355918	0.458958	0.355918	392.109	0	76.0895	0	0	0.194052	0	0	0	0				0	0	0	0
11.22_389.2504m/z	Asn-Lys-Lys	PDA	389.2504m/z	0.970547	0.068501	0.612888	30480.1	29992.8	16328.3	24988.4	0.984013	0.535703	0.819826	0.714235	0.906776	0.749296	0.137922	0.476818	0.299883	23955.6	17990	20857.2	19745.5	0.75097	0.870661	0.824254	0.618874	0.412287	0.45541	0.137922	0.476818	0.299883	23955.6	17990	20857.2	19745.5	0.75097	0.870661	0.824254	0.556231	0.427641	0.499375				5056.79	6392.92	7386.65	4001.21
11.25_155.1429m/z	2-Methoxy-4-propylcyclohexanol	PDA	155.1429m/z	0.0246731	0.416061	0.237583	8343.75	9509.95	8143.22	8749.22	1.13977	0.975966	1.0486	0.309713	0.115921	0.173129	0.949695	0.696287	0.896837	4442.75	4487.49	4236.04	4351.4	1.01007	0.953471	0.979438	0.156028	0.131025	0.141423	0.949695	0.696287	0.896837	4442.75	4487.49	4236.04	4351.4	1.01007	0.953471	0.979438	0.0619302	0.0809252	0.0882651				6083.06	6806.82	7537.9	5388.57
11.25_195.0803m/z	2-Pivaloyl-1,3-indandione	PDA	195.0803m/z	0.517544	0.179519	0.373139	5443.19	11055.7	1230.21	2498.08	2.03111	0.226009	0.458937	0.680443	0.497343	0.47859	0.355918	0.355918	0.876941	20.3041	0	0	16.1156	0	0	0.793712	0.034198	0.029518	0.0312985	0.355918	0.355918	0.876941	20.3041	0	0	16.1156	0	0	0.793712	0.0343306	0	0				0	0	0	0
11.25_284.1254m/z	O-(4-Hydroxybenzoyl)tropine	PDA	284.1254m/z	0.588293	0.134454	0.587301	505.855	942	42.1241	283.479	1.8622	0.0832731	0.560397	0.198787	0.16322	0.147377	0.561676	0.231636	0.816954	720.772	502.149	233.404	623.728	0.696683	0.323825	0.865361	0.12975	0.147774	0.116659	0.561676	0.231636	0.816954	720.772	502.149	233.404	623.728	0.696683	0.323825	0.865361	0.1141	0.137125	0.0764956				0	0	0	0
11.3_285.1061m/z	N-[[(2,6-Dimethylphenyl)amino]thioxomethyl]benzamide	PDA	285.1061m/z	0.619938	0.199119	0.518357	3529.15	6304.04	782.542	1846.54	1.78628	0.221737	0.523226	0.515303	0.403159	0.385587	0.704004	0.998227	0.387183	15.4667	23.7083	15.4161	60.2723	1.53286	0.996729	3.8969	0.0206741	0.022857	0.0368098	0.704004	0.998227	0.387183	15.4667	23.7083	15.4161	60.2723	1.53286	0.996729	3.8969	0.0539632	0.0592367	0.0975047				0	0	37.8124	0
11.33_261.1231m/z	Cyclo(prolyltyrosyl)	PDA	261.1231m/z	0.323596	0.06292	0.257167	2826.95	1439.67	136.029	942.75	0.509267	0.0481185	0.333486	0.31432	0.3936	0.375154	0.803893	0.552553	0.945957	367.571	467.126	123.653	395.518	1.27085	0.336405	1.07603	0.0998319	0.109324	0.123507	0.803893	0.552553	0.945957	367.571	467.126	123.653	395.518	1.27085	0.336405	1.07603	0.0987975	0.0547121	0.0670199				0	0	0	0
11.33_289.1770m/z	8R-Hydroxy-4Z,6E,10Z-hexadecatrienoic acid	PDA	289.1770m/z	0.0645465	0.0557323	0.162537	2264.19	3474.21	4239.05	4128.67	1.53441	1.87221	1.82346	0.30046	0.326949	0.365707	0.616603	0.411777	0.245279	3765.45	3071.84	2610.69	2000.96	0.815798	0.693328	0.5314	0.227431	0.213915	0.264453	0.616603	0.411777	0.245279	3765.45	3071.84	2610.69	2000.96	0.815798	0.693328	0.5314	0.219246	0.0899449	0.264509				608.315	1461.16	1448.6	584.321
11.33_362.3046m/z	Cetaben	PDA	362.3046m/z	0.135604	0.0436575	0.504356	33867.8	25377	19680.4	41151.1	0.749296	0.581094	1.21505	0.791611	0.820476	0.785925	0.530128	0.74709	0.682414	164471	133073	146386	143905	0.809096	0.890039	0.874956	1.54381	1.31099	1.39293	0.530128	0.74709	0.682414	164471	133073	146386	143905	0.809096	0.890039	0.874956	0.0769385	0.071825	0.0825871				0	0	0	0
11.33_387.2186n	1,3-Propanediol, 2-amino-2-[2-(4-octylphenyl)ethyl]-, 1-(dihydrogen phosphate)	PDA	387.2186n	0.183329	0.180851	0.569241	4579.32	862.332	821.248	2895.36	0.18831	0.179338	0.632269	0.515531	0.416465	0.399504	0.84087	0.101151	0.189025	11269.3	10727.7	6695	19084.5	0.951941	0.59409	1.69349	0.250478	0.445949	0.629911	0.84087	0.101151	0.189025	11269.3	10727.7	6695	19084.5	0.951941	0.59409	1.69349	1.44676	2.58362	1.92316				0	0	0	0
11.36_277.0832m/z	5-(2,4-Dimethoxybenzylidene)-2,4,6(1H,3H,5H)-pyrimidinetrione	PDA	277.0832m/z	0.780614	0.503449	0.110399	1173.88	1293.42	1436.72	1791.97	1.10184	1.22391	1.52654	0.108952	0.143246	0.216809	0.705417	0.200234	0.239624	744.52	646.812	379.31	433.139	0.868764	0.509469	0.58177	0.0968038	0.127275	0.12175	0.705417	0.200234	0.239624	744.52	646.812	379.31	433.139	0.868764	0.509469	0.58177	0.290126	0.135742	0.389842				514.632	487.089	943.516	981.992
11.36_399.2524m/z	Manoalide	PDA	399.2524m/z	0.355918	0.355918	0.598739	240.052	0	0	597.805	0	0	2.49031	0.132806	0.0923787	0.188699	#DIV/0!	#DIV/0!	#DIV/0!	0	0	0	0	#DIV/0!	#DIV/0!	#DIV/0!	0	0	0	#DIV/0!	#DIV/0!	#DIV/0!	0	0	0	0	#DIV/0!	#DIV/0!	#DIV/0!	0.0527164	0.0284941	0.251584				0	0	0	0
11.38_306.1223m/z	Benzamide, 3-[[(2E)-3-(1H-indol-3-yl)-1-oxo-2-propen-1-yl]amino]-	PDA	306.1223m/z	0.412829	0.355918	0.558188	847.15	7399.76	0	291.822	8.73489	0	0.344475	0.70007	0.232121	0.226716	#DIV/0!	#DIV/0!	#DIV/0!	0	0	0	0	#DIV/0!	#DIV/0!	#DIV/0!	0	0	0	#DIV/0!	#DIV/0!	#DIV/0!	0	0	0	0	#DIV/0!	#DIV/0!	#DIV/0!	0	0	0				0	0	0	0
11.38_355.1234m/z	Zanamivir	PDA	355.1234m/z	0.523308	0.157672	0.474834	3541.32	8332.91	633.363	1710.37	2.35305	0.17885	0.482976	0.630103	0.414102	0.392529	#DIV/0!	#DIV/0!	#DIV/0!	0	0	0	0	#DIV/0!	#DIV/0!	#DIV/0!	0	0	0	#DIV/0!	#DIV/0!	#DIV/0!	0	0	0	0	#DIV/0!	#DIV/0!	#DIV/0!	0.0591565	0.031975	0.117024				0	0	0	0
11.38_417.2254m/z	Schizandrin A	PDA	417.2254m/z	#DIV/0!	#DIV/0!	#DIV/0!	0	0	0	0	#DIV/0!	#DIV/0!	#DIV/0!	0	0	0	#DIV/0!	#DIV/0!	#DIV/0!	0	0	0	0	#DIV/0!	#DIV/0!	#DIV/0!	0	0	0	#DIV/0!	#DIV/0!	#DIV/0!	0	0	0	0	#DIV/0!	#DIV/0!	#DIV/0!	0	0	0				0	0	0	0
11.41_357.1878m/z	7.alpha.-Thiospironolactone	PDA	357.1878m/z	0.616543	0.131597	0.389664	8808.55	14984.2	1732.61	4060.98	1.70109	0.196696	0.461027	0.76614	0.639197	0.610663	0.165501	0.0353457	#DIV/0!	0	107.67	170.604	0	#DIV/0!	#DIV/0!	#DIV/0!	0.0864468	0.0896692	0	0.165501	0.0353457	#DIV/0!	0	107.67	170.604	0	#DIV/0!	#DIV/0!	#DIV/0!	0.0515973	0.0499168	0.0352822				0	197.441	190.056	0
11.44_271.0937m/z	Cadusafos	PDA	271.0937m/z	0.185848	0.138891	0.197667	1009.35	3146.94	2876.05	2834.5	3.1178	2.84942	2.80825	0.393468	0.326316	0.35585	0.565314	0.355918	0.355918	41.7934	81.9389	0	0	1.96057	0	0	0.0557308	0.0442384	0.0418137	0.565314	0.355918	0.355918	41.7934	81.9389	0	0	1.96057	0	0	0.0967034	0.103963	0.155503				0	0	0	0
11.44_295.2265m/z	9-Oxo-10(E),12(E)-octadecadienoic acid	PDA	295.2265m/z	0.288838	0.730531	0.00652209	2815.43	3312.14	2959.99	4288.88	1.17642	1.05135	1.52335	0.185429	0.130513	0.355483	0.0774198	0.143182	0.484874	3175.8	3936.61	3606.27	3380.15	1.23956	1.13555	1.06435	0.237641	0.130271	0.0842658	0.0774198	0.143182	0.484874	3175.8	3936.61	3606.27	3380.15	1.23956	1.13555	1.06435	0.111895	0.0676162	0.209093				3921.28	3844.54	3500.24	3087.35
11.44_315.1773m/z	n-Octyl .beta.-D-glucopyranoside	PDA	315.1773m/z	0.906454	0.00578242	0.0568779	1737.99	1697.97	1088.28	2355.51	0.976974	0.626175	1.35531	0.115228	0.197069	0.213414	0.422452	0.354085	0.425156	495.294	618.202	3527.76	1052.6	1.24815	7.12255	2.12521	0.0895953	0.383415	0.177092	0.422452	0.354085	0.425156	495.294	618.202	3527.76	1052.6	1.24815	7.12255	2.12521	0.153665	0.096265	0.221029				106.954	348.074	561.884	422.231
11.46_256.1304m/z	N-.alpha.-(tert-Butoxycarbonyl)-L-histidine	PDA	256.1304m/z	0.0583175	0.590662	0.683222	188.588	485.023	146.129	137.856	2.57186	0.774857	0.730988	0.152313	0.0469147	0.0662255	0.833666	0.433226	0.844261	1741.24	1945.78	958.386	1943.87	1.11747	0.550405	1.11637	0.185961	0.199429	0.160358	0.833666	0.433226	0.844261	1741.24	1945.78	958.386	1943.87	1.11747	0.550405	1.11637	0.0856866	0.0539211	0.141222				0	99.7046	375.35	134.359
11.46_373.2192m/z	13,14-Dihydro-16,16-difluoroprostaglandin J2	PDA	373.2192m/z	0.838567	0.0569127	0.686961	4898.17	5354.5	3638.37	5434.33	1.09316	0.742802	1.10946	0.299861	0.262718	0.254072	0.462563	0.284743	0.856573	5535.07	4664.88	4333.48	5717.88	0.842786	0.782914	1.03303	0.231968	0.236846	0.141997	0.462563	0.284743	0.856573	5535.07	4664.88	4333.48	5717.88	0.842786	0.782914	1.03303	0.30319	0.168359	0.155709				472.481	884.831	1718.87	612.347
11.49_227.0635m/z	2-Amino-4,5-dihydronaphtho[1,2-b]thiophene-3-carbonitrile	PDA	227.0635m/z	0.504273	0.218666	0.880988	3567.86	7424.1	1343.99	4114.1	2.08083	0.376693	1.1531	0.559655	0.361573	0.399879	0.44034	0.523474	0.447025	284.376	129.014	146.444	115.7	0.453672	0.514966	0.406855	0.0971055	0.0897461	0.0975707	0.44034	0.523474	0.447025	284.376	129.014	146.444	115.7	0.453672	0.514966	0.406855	0.0765598	0.0425815	0.0910361				241.319	789.314	547.844	198.198
11.49_258.0590m/z	S-(4-Fluorophenyl)mercapturic acid	PDA	258.0590m/z	0.504324	0.0964685	0.55596	613.424	1494.31	122.186	374.31	2.43602	0.199187	0.610197	0.266824	0.168782	0.148997	0.328111	0.355918	0.355918	2.0388	7.11848	0	0	3.49151	0	0	0.0182759	0.00977086	0.00923532	0.328111	0.355918	0.355918	2.0388	7.11848	0	0	3.49151	0	0	0.0159418	0.00861681	0.0200542				16.1803	0	0	6.52408
11.49_321.1669m/z	Pentanoic acid, 3-methyl-, 5-hydroxy-3-(hydroxymethyl)-6-(1-methylethyl)-2-oxo-3-cyclohexen-1-yl ester	PDA	321.1669m/z	0.237705	0.583353	0.119455	4906.65	5809.42	5356.04	6273.22	1.18399	1.09159	1.27851	0.255204	0.185661	0.321792	0.329314	0.155865	0.450058	4513.69	4036.39	3784.07	4142.14	0.894256	0.838354	0.917685	0.170024	0.180447	0.147914	0.329314	0.155865	0.450058	4513.69	4036.39	3784.07	4142.14	0.894256	0.838354	0.917685	0.22068	0.26854	0.258297				4104.27	5661.86	4791.55	3799.41
11.52_282.1374m/z	Protoporphyrin IX	PDA	282.1374m/z	0.13312	0.0635783	0.405549	788.136	301.245	207.47	533.591	0.382224	0.263241	0.677029	0.179719	0.17345	0.141909	0.425533	0.073355	0.203139	538.609	358.651	100.908	238.542	0.665885	0.187349	0.442886	0.112551	0.139617	0.126021	0.425533	0.073355	0.203139	538.609	358.651	100.908	238.542	0.665885	0.187349	0.442886	0.193098	0.278767	0.19496				0	0	0	200.93
11.52_297.1023n	Thiomorpholino(3,4,5-trimethoxyphenyl)methanone	PDA	297.1023n	0.264685	0.0744391	0.174959	2541.3	1355.32	606.185	1125.45	0.533317	0.238533	0.442862	0.275137	0.303871	0.324994	0.303854	0.0910666	0.132908	2248.31	1466.86	950.063	1151.82	0.652428	0.422568	0.512304	0.230502	0.243343	0.235715	0.303854	0.0910666	0.132908	2248.31	1466.86	950.063	1151.82	0.652428	0.422568	0.512304	0.427549	0.563451	0.473125				138.614	879.19	298.792	328.58
11.52_304.0707m/z	(1R,2S)-2-[(4-Chloroanilino)carbonyl]cyclohexanecarboxylic acid	PDA	304.0707m/z	0.544771	0.131301	0.457162	1768.6	3769.13	268.613	861.936	2.13113	0.151879	0.487354	0.412729	0.295966	0.273893	0.690098	0.352538	0.870314	2112.84	1701.47	1008.38	1916.68	0.805302	0.477261	0.907158	0.202531	0.231028	0.176123	0.690098	0.352538	0.870314	2112.84	1701.47	1008.38	1916.68	0.805302	0.477261	0.907158	0.336884	0.181749	0.278747				0	0	0	0
11.54_178.0991n	Methylisoeugenol	PDA	178.0991n	0.00782962	0.108909	0.00270656	20921.2	25419.7	22391.7	25993.8	1.21502	1.07029	1.24247	0.619543	0.290552	0.66468	0.464864	0.395341	0.300341	28668.9	25167.8	24731	23422	0.877878	0.86264	0.816982	0.494394	0.423315	0.425661	0.464864	0.395341	0.300341	28668.9	25167.8	24731	23422	0.877878	0.86264	0.816982	0.134689	0.157789	0.294504				20690.7	24107.7	27796.1	22056.5
11.54_240.1202m/z	2-{[(tert-Butoxy)carbonyl]amino}pentanoic acid	PDA	240.1202m/z	0.512806	0.473863	0.379889	30.6492	107.316	68.2995	2.47739	3.50143	2.22843	0.0808304	0.0762591	0.0413361	0.0462295	0.794845	0.272917	0.989073	7841.04	8746.38	3902.2	7893.98	1.11546	0.497664	1.00675	0.35457	0.428431	0.314794	0.794845	0.272917	0.989073	7841.04	8746.38	3902.2	7893.98	1.11546	0.497664	1.00675	0.136919	0.0604957	0.244946				0	0.105582	0.00460912	0
11.54_277.1406m/z	L-Saccharopine	PDA	277.1406m/z	0.69782	0.0665446	0.0880104	33721.1	34562.9	29574.3	37573.2	1.02496	0.877028	1.11424	0.308289	0.490511	0.544227	0.652238	0.244404	0.53815	23017.4	20800.9	18383	20333.5	0.903703	0.798659	0.883399	0.449468	0.448398	0.348546	0.652238	0.244404	0.53815	23017.4	20800.9	18383	20333.5	0.903703	0.798659	0.883399	0.510481	0.461133	0.556653				15302.2	21526.8	24602.9	14441.6
11.54_285.1094m/z	1,1'-(Ethane-1,2-diyl)bis(5-oxopyrrolidine-3-carboxylic acid)	PDA	285.1094m/z	0.605616	0.15904	0.791689	3271.08	5189.07	1350.26	2883.12	1.58634	0.412786	0.881395	0.42292	0.332714	0.258083	0.355918	0.355918	0.904929	32.0937	0	0	38.3206	0	0	1.19402	0.0441437	0.0387664	0.0334077	0.355918	0.355918	0.904929	32.0937	0	0	38.3206	0	0	1.19402	0.0467813	0.0477386	0.0887353				0	0	0	0
11.54_382.1533m/z	Enrofloxacin	PDA	382.1533m/z	#DIV/0!	#DIV/0!	#DIV/0!	0	0	0	0	#DIV/0!	#DIV/0!	#DIV/0!	0	0	0	0.758825	0.140541	0.610196	3216.56	3047.34	4332.77	3627.82	0.947391	1.34702	1.12786	0.10743	0.224821	0.176365	0.758825	0.140541	0.610196	3216.56	3047.34	4332.77	3627.82	0.947391	1.34702	1.12786	0	0.0510746	0.0677538				0	0	0	0
11.54_445.2404m/z	O-Desmethylastemizole	PDA	445.2404m/z	0.687398	0.111892	0.502992	27362.9	40907	4008.39	14812.8	1.49498	0.14649	0.541346	1.22433	1.15016	1.04334	#DIV/0!	#DIV/0!	#DIV/0!	0	0	0	0	#DIV/0!	#DIV/0!	#DIV/0!	0	0	0	#DIV/0!	#DIV/0!	#DIV/0!	0	0	0	0	#DIV/0!	#DIV/0!	#DIV/0!	0	0	0				0	0	0	0
11.57_235.1301m/z	1-(4-(7H-Purin-6-yl)morpholin-2-yl)methanamine	PDA	235.1301m/z	0.0273767	0.913105	0.0184101	24165	30073.5	24351.8	29681.9	1.24451	1.00773	1.2283	0.695297	0.236964	0.677126	0.854565	0.937312	0.942575	12396.8	12044	12245	12555.4	0.971539	0.98775	1.01279	0.256825	0.219734	0.252965	0.854565	0.937312	0.942575	12396.8	12044	12245	12555.4	0.971539	0.98775	1.01279	0.231741	0.448869	0.78315				14704.9	24717	24136.7	13611.1
11.57_330.1674n	(2,6,6-Trimethyl-4-oxocyclohex-2-en-1-yl)methyl .beta.-D-glucopyranoside	PDA	330.1674n	0.605423	0.127694	0.479363	1.29606e+06	2.31488e+06	213184	655418	1.78609	0.164486	0.505702	9.74188	7.81746	7.35692	0.220858	0.38069	0.204651	3208.86	8692.89	10615.6	8559.92	2.70903	3.30821	2.66759	0.578169	0.602112	0.499314	0.220858	0.38069	0.204651	3208.86	8692.89	10615.6	8559.92	2.70903	3.30821	2.66759	0.869101	0.876707	0.992964				2198.88	2399.21	1181.91	1622.19
11.57_369.1306m/z	trans-3'-Hydroxycotinine O-.beta.-D-glucuronide	PDA	369.1306m/z	0.992529	0.175316	0.498687	41370.9	41741.2	7057.63	20383.1	1.00895	0.170594	0.492691	1.2388	1.33392	1.34179	#DIV/0!	#DIV/0!	#DIV/0!	0	0	0	0	#DIV/0!	#DIV/0!	#DIV/0!	0	0	0	#DIV/0!	#DIV/0!	#DIV/0!	0	0	0	0	#DIV/0!	#DIV/0!	#DIV/0!	0.0998622	0.127857	0.155963				0	0	0	0
11.59_297.0752m/z	Isorhodoptilometrin	PDA	297.0752m/z	#DIV/0!	#DIV/0!	#DIV/0!	0	0	0	0	#DIV/0!	#DIV/0!	#DIV/0!	0	0	0	3.38768e-05	7.26216e-06	5.7383e-06	0	10984.2	17145.3	25682.2	#DIV/0!	#DIV/0!	#DIV/0!	1.00754	0.951274	1.22478	3.38768e-05	7.26216e-06	5.7383e-06	0	10984.2	17145.3	25682.2	#DIV/0!	#DIV/0!	#DIV/0!	0	0.0392383	0.18146				0	0	0	0
11.59_309.1456m/z	4-Amino-2-hydroxy-5-[[1-hydroxy-1-(5-oxo-6-bicyclo[4.1.0]hept-3-enyl)propan-2-yl]amino]-5-oxopentanoic acid	PDA	309.1456m/z	0.42865	0.286372	0.502768	7544.65	8446.55	6717.2	7985.75	1.11954	0.890326	1.05847	0.257435	0.211559	0.195535	0.820262	0.152951	0.670441	4116.29	3991.93	3330.38	3855.32	0.969788	0.809073	0.936601	0.138712	0.187509	0.137711	0.820262	0.152951	0.670441	4116.29	3991.93	3330.38	3855.32	0.969788	0.809073	0.936601	0.162133	0.0994688	0.126559				4606.95	6874.97	5715.88	4374.42
11.62_343.2085m/z	Ala-Pro-Arg	PDA	343.2085m/z	0.421578	0.568226	0.194914	307.086	453.328	402.713	584.9	1.47622	1.3114	1.90468	0.0941392	0.0602612	0.137975	0.49284	0.127794	0.496673	232.054	149.403	65.2987	127.477	0.643829	0.281394	0.54934	0.0560961	0.0869246	0.0825335	0.49284	0.127794	0.496673	232.054	149.403	65.2987	127.477	0.643829	0.281394	0.54934	0.137121	0.157917	0.130678				321.106	0	358.901	0
11.62_383.2220m/z	Karatavicinol	PDA	383.2220m/z	0.416416	0.596964	0.0523502	3454.89	4243.89	3789.82	17247.9	1.22837	1.09694	4.99231	0.239556	0.140665	1.04236	0.72426	0.997321	0.444047	3124.5	2620.66	3120.74	4174.7	0.838745	0.998795	1.33612	0.231457	0.180468	0.257389	0.72426	0.997321	0.444047	3124.5	2620.66	3120.74	4174.7	0.838745	0.998795	1.33612	1.02019	0.602614	1.30105				5837.99	5910.34	3440.35	4249.28
11.65_371.2399m/z	Pro-Val-Arg	PDA	371.2399m/z	0.0169172	0.530767	0.0049164	5516.39	7143.19	5873.61	7632.43	1.2949	1.06476	1.38359	0.366575	0.171769	0.428694	0.774385	0.928153	0.18889	11604.3	11238.5	11535.3	10532	0.968471	0.994047	0.907588	0.205911	0.147421	0.188172	0.774385	0.928153	0.18889	11604.3	11238.5	11535.3	10532	0.968471	0.994047	0.907588	0.22337	0.0939324	0.177052				9495.98	10877.1	6118.85	8737.96
11.65_372.2432m/z	Tris[4-(dimethylamino)phenyl]methanol	PDA	372.2432m/z	0.455164	0.985055	0.0711034	834.403	988.594	837.509	1817.16	1.18479	1.00372	2.1778	0.105375	0.063043	0.263253	0.810786	0.90743	0.968988	2694.76	2587.72	2622.81	2716.83	0.960276	0.973298	1.00819	0.118886	0.124961	0.141213	0.810786	0.90743	0.968988	2694.76	2587.72	2622.81	2716.83	0.960276	0.973298	1.00819	0.0776684	0.048086	0.109489				2007.91	1511.36	639.55	1280.99
11.68_212.1775n	cis-11-Methyl-2-dodecenoic acid	PDA	212.1775n	0.0010152	0.379125	0.000557039	57354.3	72414.2	59811.3	71735.5	1.26257	1.04284	1.25074	1.16351	0.390286	1.13803	0.911179	0.442959	0.772041	23911.8	23445.8	21351.1	22680.3	0.980512	0.892911	0.948498	0.380088	0.362606	0.357531	0.911179	0.442959	0.772041	23911.8	23445.8	21351.1	22680.3	0.980512	0.892911	0.948498	0.348319	0.371173	0.581057				34328.1	50010.5	63366.3	30640.7
11.68_261.1458m/z	Leu-Glu	PDA	261.1458m/z	0.087805	0.628434	0.0185524	4020.22	5817.69	4239.98	5655.53	1.44711	1.05467	1.40677	0.370081	0.142562	0.368607	0.61802	0.0392211	0.205658	2026.41	1854.31	1349.17	1703.53	0.91507	0.665794	0.840663	0.113376	0.178354	0.115209	0.61802	0.0392211	0.205658	2026.41	1854.31	1349.17	1703.53	0.91507	0.665794	0.840663	0.112207	0.138792	0.179864				1316.39	2369.76	3268.73	1326.99
11.68_263.1614m/z	Dicyclohexyl(hydroxy)acetic acid	PDA	263.1614m/z	0.089716	0.0107116	6.2752e-05	61827.8	70969.2	66292.6	71341.9	1.14785	1.07221	1.15388	0.834199	0.499979	0.935976	0.923509	0.386502	0.964923	25731.8	25442	23245.3	25575.7	0.988735	0.903367	0.993932	0.318143	0.346686	0.294242	0.923509	0.386502	0.964923	25731.8	25442	23245.3	25575.7	0.988735	0.903367	0.993932	0.353343	0.286539	0.360961				27944.4	39576.7	58071	26858.5
11.68_377.2096m/z	.beta.-Estradiol 3-benzoate	PDA	377.2096m/z	#DIV/0!	0.355918	#DIV/0!	0	0	0.120593	0	#DIV/0!	#DIV/0!	#DIV/0!	0	0.00265721	0	0.428054	0.108236	0.25355	1786.48	2292.73	788.318	1049.91	1.28338	0.441269	0.587696	0.186246	0.211151	0.194461	0.428054	0.108236	0.25355	1786.48	2292.73	788.318	1049.91	1.28338	0.441269	0.587696	0	0	0				0	0	0	0
11.7_242.2839m/z	Tetrabutylammonium cation	PDA	242.2839m/z	0.559559	0.349679	0.311684	3557.69	6570.33	1437.51	1333.69	1.8468	0.404058	0.374876	0.510959	0.32642	0.406861	0.262869	0.562509	0.419814	509.858	762.382	671.205	1111.73	1.49528	1.31646	2.18046	0.131027	0.0996014	0.189408	0.262869	0.562509	0.419814	509.858	762.382	671.205	1111.73	1.49528	1.31646	2.18046	0.0718741	0.095862	0.12664				185.604	321.462	534.494	206.587
11.73_230.2476m/z	N,N-Dimethyldodecylamine N-oxide	PDA	230.2476m/z	0.287397	0.183183	0.416634	2061.75	949.978	668.271	1129.65	0.460764	0.324129	0.547912	0.282825	0.264812	0.273082	0.11988	0.961534	0.0640977	241.135	2037.96	251.706	708.037	8.45155	1.04384	2.93627	0.357175	0.0805212	0.145078	0.11988	0.961534	0.0640977	241.135	2037.96	251.706	708.037	8.45155	1.04384	2.93627	0.238818	0.242142	0.26086				0	0	193.663	0
11.73_325.1619m/z	5-(Galactosylhydroxy)-L-lysine	PDA	325.1619m/z	0.144386	0.815157	0.083128	1706.44	2298.43	1654.12	2174.39	1.34692	0.969345	1.27423	0.204107	0.100999	0.187576	0.0316414	0.0485699	0.203938	2659.22	1835.49	1931.89	2222.17	0.690238	0.726489	0.835648	0.253005	0.176924	0.145168	0.0316414	0.0485699	0.203938	2659.22	1835.49	1931.89	2222.17	0.690238	0.726489	0.835648	0.186855	0.266759	0.153211				2168.56	2431.43	1227.29	1748.45
11.73_374.1936n	1H-Indazole-1-pentanoic acid, 3-[[[1-(aminocarbonyl)-2,2-dimethylpropyl]amino]carbonyl]-	PDA	374.1936n	0.683484	0.110499	0.342608	386566	590952	47961.2	153779	1.52872	0.12407	0.397807	4.73284	4.44574	4.22198	0.837769	0.432497	0.880054	1316.43	1438.86	2045.88	1384.66	1.093	1.55411	1.05183	0.140377	0.192495	0.113835	0.837769	0.432497	0.880054	1316.43	1438.86	2045.88	1384.66	1.093	1.55411	1.05183	0.178856	0.268088	0.396673				1807.82	1867.85	1685.81	678.822
11.76_191.1308n	N,2-Dimethyl-N-phenylbutanamide	PDA	191.1308n	0.0538036	0.0606233	0.132795	1865.64	2955.05	3416.39	3384.72	1.58393	1.83121	1.81424	0.283478	0.291865	0.331336	0.361999	0.428495	0.227151	5653.08	3675.41	3825.97	2916.88	0.65016	0.676795	0.51598	0.35232	0.300505	0.336313	0.361999	0.428495	0.227151	5653.08	3675.41	3825.97	2916.88	0.65016	0.676795	0.51598	0.274976	0.11167	0.255687				668.981	1037.05	1223.8	469.886
11.76_240.1204m/z	N-(2-Hydroxy-3-methylbutanoyl)valine	PDA	240.1204m/z	0.478438	0.28681	0.600312	878.754	1696.68	421.412	689.695	1.93077	0.479556	0.784855	0.254211	0.163228	0.135748	0.384663	0.203328	0.203328	99.2639	28.7278	0	0	0.289409	0	0	0.0644931	0.0671007	0.0699749	0.384663	0.203328	0.203328	99.2639	28.7278	0	0	0.289409	0	0	0.0703785	0.0838268	0.0968814				0	428.455	0	0
11.76_241.2271m/z	N-(Cyclohexylmethyl)-3-(4-morpholinyl)-1-propanamine	PDA	241.2271m/z	0.0511729	0.0959536	0.0331685	33603.3	37469	36028.7	36690.1	1.11504	1.07218	1.09186	0.529448	0.349663	0.500087	0.942377	0.602972	0.845624	20110.3	20222.6	19381.4	19808.2	1.00558	0.963754	0.984977	0.23004	0.220461	0.222079	0.942377	0.602972	0.845624	20110.3	20222.6	19381.4	19808.2	1.00558	0.963754	0.984977	0.238848	0.22282	0.345196				22884.5	31447.4	38011.1	21774.5
11.76_278.0855n	Triphenylphosphine oxide	PDA	278.0855n	0.737636	0.14478	0.395072	163549	199453	79984.9	111396	1.21953	0.489058	0.681116	2.14121	2.21255	2.02546	0.660426	0.914785	0.67858	106251	112481	105083	110708	1.05863	0.989007	1.04194	0.757535	0.554536	0.601419	0.660426	0.914785	0.67858	106251	112481	105083	110708	1.05863	0.989007	1.04194	0.896346	0.821983	1.5034				137593	189406	69898.4	126219
11.76_363.1943m/z	19-Norethindrone acetate	PDA	363.1943m/z	0.171462	0.0309552	0.178263	20415.8	31242.3	15653.2	25078.1	1.5303	0.766717	1.22836	0.867844	0.509778	0.557865	0.593513	0.392116	0.393445	3435.05	3156.77	3119.68	3156.17	0.918989	0.908191	0.918813	0.115382	0.11658	0.12726	0.593513	0.392116	0.393445	3435.05	3156.77	3119.68	3156.17	0.918989	0.908191	0.918813	0.14831	0.139963	0.155336				2393.22	3577.49	4426.46	1824.07
11.76_491.2298n	6b-Hydroxy-3,14b,14c-trimethyl-5-oxo-2,3,4,5,6b,7,8,8a,9,14,14b,14c,15,16-tetradecahydro-4,16a-epoxy[1]benzoxocino[7',8':6,7]indeno[1,2-b]indol-3-yl acetate	PDA	491.2298n	0.127863	0.0350605	0.145917	1.18878e+06	1.92791e+06	861080	1.54828e+06	1.62176	0.724339	1.30241	7.27868	4.30308	4.94506	0.22013	0.625465	0.168272	3231.8	4320.29	3947.92	4888.61	1.3368	1.22159	1.51266	0.269445	0.213549	0.294208	0.22013	0.625465	0.168272	3231.8	4320.29	3947.92	4888.61	1.3368	1.22159	1.51266	0.27538	0.335292	0.522316				0	0	0	0
11.78_220.2058m/z	4-Decylpyridine	PDA	220.2058m/z	0.228658	0.332412	0.00510847	1882.23	2066.98	2029.38	2270.26	1.09816	1.07818	1.20616	0.107068	0.0829827	0.181813	0.643338	0.825691	0.690498	1039.26	1123.01	1011.53	1081.55	1.08059	0.973322	1.04069	0.0861228	0.0526675	0.0483667	0.643338	0.825691	0.690498	1039.26	1123.01	1011.53	1081.55	1.08059	0.973322	1.04069	0.0908363	0.0641368	0.0973647				1393.99	1622.53	1865.75	1202.74
11.78_297.1305m/z	6,6'-Benzene-1,3-diylbis(1,3,5-triazine-2,4-diamine)	PDA	297.1305m/z	0.202279	0.0705015	0.126917	758.305	586.501	457.186	487.709	0.773436	0.602905	0.643157	0.109259	0.127894	0.138665	0.908829	0.21709	0.693418	5755.53	5504.21	2572.29	4880.09	0.956334	0.446925	0.847895	0.275991	0.381395	0.203211	0.908829	0.21709	0.693418	5755.53	5504.21	2572.29	4880.09	0.956334	0.446925	0.847895	0.132881	0.112476	0.238032				1294.04	971.561	379.352	680.089
11.78_504.2372m/z	15-Deoxyoxalicine B	PDA	504.2372m/z	0.428308	0.055123	0.922989	26980.3	37223.2	14324.5	27626.9	1.37964	0.530924	1.02396	0.875541	0.842291	0.52356	0.380058	0.574246	0.5287	1675.28	249.047	769.408	653.202	0.14866	0.459272	0.389906	0.312711	0.22311	0.17304	0.380058	0.574246	0.5287	1675.28	249.047	769.408	653.202	0.14866	0.459272	0.389906	0	0	0				0	0	0	0
11.81_265.1195m/z	Phenylacetyl-L-glutamine	PDA	265.1195m/z	0.876236	0.0852439	0.295749	1632.9	1683.34	1101.79	2023.5	1.03089	0.674746	1.23921	0.112997	0.162253	0.170188	0.903641	0.826426	0.616073	992.659	1044.52	928.364	1122.5	1.05224	0.93523	1.1308	0.11999	0.094383	0.0995413	0.903641	0.826426	0.616073	992.659	1044.52	928.364	1122.5	1.05224	0.93523	1.1308	0.202096	0.0883115	0.318641				0	0	0	0
11.81_328.1549m/z	Boldine	PDA	328.1549m/z	0.130061	0.840647	0.0746462	1189	2252.84	1105.88	2855.98	1.89474	0.930087	2.402	0.279305	0.105112	0.356235	#DIV/0!	#DIV/0!	#DIV/0!	0	0	0	0	#DIV/0!	#DIV/0!	#DIV/0!	0	0	0	#DIV/0!	#DIV/0!	#DIV/0!	0	0	0	0	#DIV/0!	#DIV/0!	#DIV/0!	0	0	0				0	0	0	0
11.81_445.2404m/z	O-Desmethylastemizole	PDA	445.2404m/z	0.654369	0.133393	0.428264	67980.9	108025	11399.1	32326.9	1.58905	0.167681	0.47553	2.02595	1.81214	1.69657	#DIV/0!	#DIV/0!	#DIV/0!	0	0	0	0	#DIV/0!	#DIV/0!	#DIV/0!	0	0	0	#DIV/0!	#DIV/0!	#DIV/0!	0	0	0	0	#DIV/0!	#DIV/0!	#DIV/0!	0.0622148	0.0336281	0.078264				0	0	0	0
11.83_271.2508n	Myristoyl ethanolamide	PDA	271.2508n	0.0039926	0.279666	0.00292562	58184.6	74847.1	61531.2	72157.3	1.28637	1.05752	1.24014	1.19572	0.460302	1.09728	0.406461	0.166439	0.592948	5909.73	6321.42	5319.81	5582.33	1.06966	0.900179	0.944599	0.16938	0.16274	0.115721	0.406461	0.166439	0.592948	5909.73	6321.42	5319.81	5582.33	1.06966	0.900179	0.944599	0.187715	0.0855596	0.188036				7874.45	10256.3	56797.1	6808.73
11.86_182.1306n	Decahydronaphthalene-2-carboxylic acid	PDA	182.1306n	0.45441	0.541624	0.765366	28525	54003.3	17309	23036.9	1.89319	0.606801	0.807604	1.40585	0.872959	0.908113	0.828453	0.238728	0.302812	5187.41	4979.22	4434.84	4551.06	0.959867	0.854925	0.877328	0.181782	0.181596	0.15925	0.828453	0.238728	0.302812	5187.41	4979.22	4434.84	4551.06	0.959867	0.854925	0.877328	0.138299	0.0953723	0.118471				5317.33	8234.83	7886.8	4954.35
[truncated: 19,330 more rows]
[truncated: 117 more columns]
